# Supplementary material for: Metabolic precision labeling enables selective probing of O-linked N-acetylgalactosamine glycosylation
Source: Proc Natl Acad Sci U S A. 2020 Sep 28;117(41):25293–301. doi: 10.1073/pnas.2007297117 (PMC7568240; doi:10.1073/pnas.2007297117)
Supplement: Supplementary File [file pnas.2007297117.sd02.xlsx]

## Sheet: GalNAz
EnsemblID	GeneID	Symbol	GeneInfo	#Element	Med Phenotype (pZ)	Tscore	MWU P-val	MWU Q-val (fdr_bh)	-log(MWU)'
none-coding	N/A	none	N/A	11087	0.0853598	0.452033	7.09e-31	1.45e-26	30.1494
ENSG00000198356	439	ASNA1	arsA arsenite transporter, ATP-binding, homolog 1 (bacterial)	20	-2.06012	-7.10761	6.07e-08	0.0003103	7.21681
ENSG00000164919	1345	COX6C	cytochrome c oxidase subunit 6C	19	-1.868	-6.77881	5.61e-08	0.0003103	7.25104
ENSG00000168092	5049	PAFAH1B2	platelet activating factor acetylhydrolase 1b catalytic subunit 2	19	0.933466	3.50141	3.49e-08	0.0003103	7.45717
ENSG00000143379	9869	SETDB1	SET domain bifurcated 1	17	-1.89103	-6.32423	1.38e-07	0.00036649	6.86012
ENSG00000116670	10459	MAD2L2	mitotic arrest deficient 2 like 2	20	-2.05228	-6.45144	1.43e-07	0.00036649	6.84466
ENSG00000164414	10559	SLC35A1	solute carrier family 35 member A1	19	-1.89226	-6.23684	1.2e-07	0.00036649	6.92082
ENSG00000171552	598	BCL2L1	BCL2 like 1	17	-1.89103	-5.85558	1.42e-07	0.00036649	6.84771
ENSG00000115652	80146	UXS1	UDP-glucuronate decarboxylase 1	20	0.65253	2.73237	2.15e-07	0.000489367	6.66756
ENSG00000008324	51188	SS18L2	SS18 like 2	17	-2.03577	-6.57344	4.42e-07	0.000904087	6.35458
ENSG00000033011	56052	ALG1	ALG1, chitobiosyldiphosphodolichol beta-mannosyltransferase	20	0.571539	2.39324	7.35e-07	0.00100489	6.13371
ENSG00000149923	5531	PPP4C	protein phosphatase 4 catalytic subunit	18	-2.07521	-6.64955	6.4e-07	0.00100489	6.19382
ENSG00000170043	58485	TRAPPC1	trafficking protein particle complex 1	20	-1.74477	-5.42933	7.57e-07	0.00100489	6.1209
ENSG00000166337	6881	TAF10	TATA-box binding protein associated factor 10	19	-1.99873	-6.46684	6.85e-07	0.00100489	6.16431
ENSG00000100462	10419	PRMT5	protein arginine methyltransferase 5	18	-1.69972	-5.72483	7.86e-07	0.00100489	6.10458
ENSG00000117308	2582	GALE	UDP-galactose-4-epimerase	20	-2.013	-6.1087	7.79e-07	0.00100489	6.10846
ENSG00000099624	513	ATP5D	ATP synthase, H+ transporting, mitochondrial F1 complex, delta subunit	18	-1.97453	-6.76484	1.01e-06	0.00121654	5.99568
ENSG00000012061	2067	ERCC1	ERCC excision repair 1, endonuclease non-catalytic subunit	19	-1.85543	-6.34561	1.2e-06	0.00136241	5.92082
ENSG00000156958	2585	GALK2	galactokinase 2	19	0.540264	2.03127	1.43e-06	0.00154127	5.84466
ENSG00000136152	83548	COG3	component of oligomeric golgi complex 3	20	-1.80946	-6.0172	1.59e-06	0.00163039	5.7986
ENSG00000120539	84930	MASTL	microtubule associated serine/threonine kinase like	19	-1.69197	-5.08135	2.57e-06	0.0024834	5.59007
ENSG00000140307	2958	GTF2A2	general transcription factor IIA subunit 2	20	-1.63799	-5.18539	2.67e-06	0.0024834	5.57349
ENSG00000168883	10713	USP39	ubiquitin specific peptidase 39	18	-1.73218	-5.4955	2.98e-06	0.00264854	5.52578
ENSG00000211666	28815	IGLV2-14	immunoglobulin lambda variable 2-14	14	-1.94373	-5.74159	3.36e-06	0.00274825	5.47366
ENSG00000198176	7027	TFDP1	transcription factor Dp-1	16	-1.66402	-5.53625	3.27e-06	0.00274825	5.48545
ENSG00000149308	4863	NPAT	nuclear protein, coactivator of histone transcription	17	-2.09476	-6.63203	3.75e-06	0.0028419	5.42597
ENSG00000241468	9551	ATP5J2	ATP synthase, H+ transporting, mitochondrial Fo complex subunit F2	16	-1.77267	-6.06568	3.73e-06	0.0028419	5.42829
ENSG00000183087	2621	GAS6	growth arrest specific 6	20	-1.89315	-5.99889	4.49e-06	0.00290974	5.34775
ENSG00000119523	85365	ALG2	ALG2, alpha-1,3/1,6-mannosyltransferase	20	0.631075	2.46157	4.69e-06	0.00290974	5.32883
ENSG00000143226	2212	FCGR2A	Fc fragment of IgG receptor IIa	17	-1.49091	-5.15209	4.49e-06	0.00290974	5.34775
ENSG00000172270	682	BSG	basigin (Ok blood group)	20	-1.80837	-5.70933	4.1e-06	0.00290974	5.38722
ENSG00000155858	134353	LSM11	LSM11, U7 small nuclear RNA associated	18	-1.99413	-6.00299	4.53e-06	0.00290974	5.3439
ENSG00000147536	84296	GINS4	GINS complex subunit 4	16	-1.95544	-5.88495	4.55e-06	0.00290974	5.34199
ENSG00000074071	65993	MRPS34	mitochondrial ribosomal protein S34	19	-1.41972	-4.44277	5.19e-06	0.00312113	5.28483
ENSG00000197102	1778	DYNC1H1	dynein cytoplasmic 1 heavy chain 1	13	-1.9146	-6.02401	5.74e-06	0.00335424	5.24109
ENSG00000105220	2821	GPI	glucose-6-phosphate isomerase	16	-2.19574	-6.61498	5.93e-06	0.00336918	5.22695
ENSG00000213741	6235	RPS29	ribosomal protein S29	13	-1.44883	-4.68106	6.4e-06	0.00354112	5.19382
ENSG00000211685	28834	IGLC7	immunoglobulin lambda constant 7	19	-1.88027	-5.76888	6.64e-06	0.00357371	5.17783
ENSG00000100297	4174	MCM5	minichromosome maintenance complex component 5	14	-2.01952	-6.29127	7.44e-06	0.00390111	5.12843
ENSG00000101412	1869	E2F1	E2F transcription factor 1	17	-2.16634	-6.23411	8.75e-06	0.00414159	5.05799
ENSG00000132604	7014	TERF2	telomeric repeat binding factor 2	13	-1.78579	-5.71182	8.92e-06	0.00414159	5.04964
ENSG00000269624	N/A	AL138847.1	N/A	15	-1.88027	-5.34779	8.79e-06	0.00414159	5.05601
ENSG00000198522	11321	GPN1	GPN-loop GTPase 1	15	-1.99873	-5.97536	9.11e-06	0.00414159	5.04048
ENSG00000124571	57510	XPO5	exportin 5	18	-1.71398	-5.21222	8.4e-06	0.00414159	5.07572
ENSG00000135972	64965	MRPS9	mitochondrial ribosomal protein S9	15	-1.99873	-6.24883	8.21e-06	0.00414159	5.08566
ENSG00000272305	N/A	RP11-894J14.5	N/A	20	0.451991	1.7525	9.72e-06	0.00432482	5.01233
ENSG00000146143	5558	PRIM2	primase (DNA) subunit 2	17	-1.86646	-5.95323	1.09e-05	0.00476607	4.96257
ENSG00000169554	9839	ZEB2	zinc finger E-box binding homeobox 2	18	-1.69183	-5.06045	1.14e-05	0.00484225	4.9431
ENSG00000180957	23760	PITPNB	phosphatidylinositol transfer protein beta	17	0.676835	2.44935	1.23e-05	0.00504417	4.91009
ENSG00000126088	7389	UROD	uroporphyrinogen decarboxylase	20	-1.78805	-5.16488	1.21e-05	0.00504417	4.91721
ENSG00000145216	81608	FIP1L1	factor interacting with PAPOLA and CPSF1	18	-1.74882	-5.43434	1.28e-05	0.00511973	4.89279
ENSG00000095380	54187	NANS	N-acetylneuraminate synthase	20	-2.39104	-6.24768	1.41e-05	0.00525509	4.85078
ENSG00000247626	92935	MARS2	methionyl-tRNA synthetase 2, mitochondrial	17	-2.11808	-6.12598	1.46e-05	0.00525509	4.83565
ENSG00000116754	9295	SRSF11	serine and arginine rich splicing factor 11	18	-2.4413	-6.56702	1.36e-05	0.00525509	4.86646
ENSG00000143106	5686	PSMA5	proteasome subunit alpha 5	12	-1.95889	-6.05544	1.48e-05	0.00525509	4.82974
ENSG00000151461	26019	UPF2	UPF2 regulator of nonsense transcripts homolog (yeast)	18	-1.86592	-5.8074	1.47e-05	0.00525509	4.83268
ENSG00000198753	5365	PLXNB3	plexin B3	14	-1.57888	-4.55541	1.52e-05	0.00525509	4.81816
ENSG00000087365	10992	SF3B2	splicing factor 3b subunit 2	15	-1.69197	-5.59313	1.46e-05	0.00525509	4.83565
ENSG00000137106	9380	GRHPR	glyoxylate and hydroxypyruvate reductase	20	-1.66673	-5.15063	1.51e-05	0.00525509	4.82102
ENSG00000119953	10285	SMNDC1	survival motor neuron domain containing 1	15	-1.75618	-5.6471	1.55e-05	0.00527472	4.80967
ENSG00000086758	10075	HUWE1	HECT, UBA and WWE domain containing 1, E3 ubiquitin protein ligase	18	-2.19444	-6.31382	1.65e-05	0.00552877	4.78252
ENSG00000102967	1723	DHODH	dihydroorotate dehydrogenase (quinone)	18	-2.01547	-6.13349	1.69e-05	0.00558701	4.77211
ENSG00000156261	10694	CCT8	chaperonin containing TCP1 subunit 8	19	-1.24236	-4.04157	1.78e-05	0.00563938	4.74958
ENSG00000168393	1841	DTYMK	deoxythymidylate kinase	16	-1.35326	-4.11961	1.79e-05	0.00563938	4.74715
ENSG00000124641	9477	MED20	mediator complex subunit 20	18	-1.60057	-4.84792	1.77e-05	0.00563938	4.75203
ENSG00000128228	23753	SDF2L1	stromal cell derived factor 2 like 1	19	-1.91541	-5.59732	1.95e-05	0.00603199	4.70997
ENSG00000153147	8467	SMARCA5	SWI/SNF related, matrix associated, actin dependent regulator of chromatin, subfamily a, member 5	20	-1.88327	-5.86783	1.98e-05	0.00603199	4.70333
ENSG00000214871	N/A	AC005082.1	N/A	10	-2.099	-6.36886	2.07e-05	0.00621337	4.68403
ENSG00000114026	4968	OGG1	8-oxoguanine DNA glycosylase	20	-1.58417	-5.2125	2.18e-05	0.00630841	4.66154
ENSG00000100603	22938	SNW1	SNW domain containing 1	14	-2.03739	-5.65155	2.19e-05	0.00630841	4.65956
ENSG00000171735	23261	CAMTA1	calmodulin binding transcription activator 1	20	-1.63835	-4.86354	2.16e-05	0.00630841	4.66555
ENSG00000185379	5892	RAD51D	RAD51 paralog D	17	-1.95902	-5.59082	2.67e-05	0.00749041	4.57349
ENSG00000173208	225	ABCD2	ATP binding cassette subfamily D member 2	18	-2.21971	-6.17001	2.67e-05	0.00749041	4.57349
ENSG00000105810	1021	CDK6	cyclin dependent kinase 6	20	-2.07593	-6.10103	2.75e-05	0.00750745	4.56067
ENSG00000144554	2177	FANCD2	Fanconi anemia complementation group D2	17	-2.0571	-5.83002	2.75e-05	0.00750745	4.56067
ENSG00000258834	441056	DUX4L4	double homeobox 4 like 4	17	-2.05334	-6.01561	2.79e-05	0.00751681	4.5544
ENSG00000178921	5198	PFAS	phosphoribosylformylglycinamidine synthase	19	-1.78744	-5.15396	3.26e-05	0.00845233	4.48678
ENSG00000166260	1353	COX11	COX11, cytochrome c oxidase copper chaperone	19	-1.38885	-3.957	3.18e-05	0.00845233	4.49757
ENSG00000145386	890	CCNA2	cyclin A2	16	-1.60315	-5.05607	3.23e-05	0.00845233	4.4908
ENSG00000134186	55119	PRPF38B	pre-mRNA processing factor 38B	16	-1.93812	-5.78366	3.34e-05	0.00855035	4.47625
ENSG00000131480	314	AOC2	amine oxidase, copper containing 2	20	-1.95781	-5.87233	3.59e-05	0.00905655	4.44491
ENSG00000171155	29071	C1GALT1C1	C1GALT1 specific chaperone 1	18	-2.11638	-5.69406	3.89e-05	0.0093655	4.41005
ENSG00000140830	54957	TXNL4B	thioredoxin like 4B	14	-1.5913	-5.00602	3.87e-05	0.0093655	4.41229
ENSG00000197977	54898	ELOVL2	ELOVL fatty acid elongase 2	19	-2.03877	-5.87142	3.86e-05	0.0093655	4.41341
ENSG00000104371	27121	DKK4	dickkopf WNT signaling pathway inhibitor 4	18	-0.964064	-2.88735	3.89e-05	0.0093655	4.41005
ENSG00000221829	2189	FANCG	Fanconi anemia complementation group G	17	-1.94827	-5.81493	4.11e-05	0.00944528	4.38616
ENSG00000101040	23613	ZMYND8	zinc finger MYND-type containing 8	19	-2.00027	-5.61932	4.11e-05	0.00944528	4.38616
ENSG00000136982	79075	DSCC1	DNA replication and sister chromatid cohesion 1	20	-1.69855	-4.94045	4e-05	0.00944528	4.39794
ENSG00000050165	27122	DKK3	dickkopf WNT signaling pathway inhibitor 3	20	-2.18984	-6.31583	4.02e-05	0.00944528	4.39577
ENSG00000182154	64975	MRPL41	mitochondrial ribosomal protein L41	12	-2.21851	-6.13259	4.16e-05	0.00944581	4.38091
ENSG00000113558	6500	SKP1	S-phase kinase associated protein 1	11	-1.99873	-5.35603	4.49e-05	0.00998459	4.34775
ENSG00000169507	151258	SLC38A11	solute carrier family 38 member 11	20	-0.837937	-2.65121	4.48e-05	0.00998459	4.34872
ENSG00000213780	2968	GTF2H4	general transcription factor IIH subunit 4	16	-1.91429	-5.80897	4.61e-05	0.0100323	4.3363
ENSG00000163781	11073	TOPBP1	topoisomerase (DNA) II binding protein 1	15	-1.72497	-5.26654	4.59e-05	0.0100323	4.33819
ENSG00000156502	6832	SUPV3L1	Suv3 like RNA helicase	17	-1.89226	-5.59723	4.77e-05	0.0101484	4.32148
ENSG00000113384	64083	GOLPH3	golgi phosphoprotein 3	16	-1.77355	-4.90842	4.81e-05	0.0101484	4.31785
ENSG00000013375	5238	PGM3	phosphoglucomutase 3	20	-2.10583	-6.07382	4.71e-05	0.0101484	4.32698
ENSG00000131080	60401	EDA2R	ectodysplasin A2 receptor	18	-1.95952	-5.74302	4.86e-05	0.010155	4.31336
ENSG00000167526	6137	RPL13	ribosomal protein L13	20	-2.02967	-5.75019	5.01e-05	0.0102874	4.30016
ENSG00000115464	9736	USP34	ubiquitin specific peptidase 34	19	-1.84254	-5.29224	5.03e-05	0.0102874	4.29843
ENSG00000211651	28823	IGLV1-44	immunoglobulin lambda variable 1-44	19	-1.44883	-4.47992	5.13e-05	0.0103852	4.28988
ENSG00000018236	1272	CNTN1	contactin 1	17	-2.11808	-6.0563	5.22e-05	0.0104618	4.28233
ENSG00000175283	22845	DOLK	dolichol kinase	20	0.504171	1.87848	5.36e-05	0.0106476	4.27084
ENSG00000100031	2678	GGT1	gamma-glutamyltransferase 1	18	-1.73218	-5.52042	5.45e-05	0.0107232	4.2636
ENSG00000169976	83443	SF3B5	splicing factor 3b subunit 5	17	-1.75747	-5.13291	5.64e-05	0.0108619	4.24872
ENSG00000156876	163786	SASS6	SAS-6 centriolar assembly protein	17	-1.63607	-5.21741	5.66e-05	0.0108619	4.24718
ENSG00000116251	6146	RPL22	ribosomal protein L22	16	-1.56633	-4.75701	5.68e-05	0.0108619	4.24565
ENSG00000136709	55339	WDR33	WD repeat domain 33	14	-1.85399	-5.50905	6.11e-05	0.0112234	4.21396
ENSG00000020922	N/A	MRE11A	N/A	18	-2.13258	-6.00851	5.97e-05	0.0112234	4.22403
ENSG00000102100	7355	SLC35A2	solute carrier family 35 member A2	20	-0.87719	-2.55486	6.02e-05	0.0112234	4.2204
ENSG00000126952	55998	NXF5	nuclear RNA export factor 5	20	0.492951	1.74996	6.14e-05	0.0112234	4.21183
ENSG00000132824	10955	SERINC3	serine incorporator 3	20	-2.21821	-6.37113	6.09e-05	0.0112234	4.21538
ENSG00000175467	9092	SART1	squamous cell carcinoma antigen recognized by T-cells 1	17	-1.7418	-5.09251	6.25e-05	0.0113206	4.20412
ENSG00000087470	10059	DNM1L	dynamin 1 like	17	-1.80178	-5.1669	6.58e-05	0.0118009	4.18177
ENSG00000108379	7473	WNT3	Wnt family member 3	20	-2.16728	-6.18106	7.05e-05	0.012433	4.15181
ENSG00000136122	79866	BORA	bora, aurora kinase A activator	14	-1.94661	-5.74241	7.02e-05	0.012433	4.15366
ENSG00000161179	150223	YDJC	YdjC homolog (bacterial)	15	-1.63607	-4.92848	7.21e-05	0.0124954	4.14206
ENSG00000124688	9587	MAD2L1BP	MAD2L1 binding protein	17	-1.18855	-3.92815	7.24e-05	0.0124954	4.14026
ENSG00000135801	27097	TAF5L	TATA-box binding protein associated factor 5 like	18	-1.18613	-3.57547	7.27e-05	0.0124954	4.13847
ENSG00000141030	8533	COPS3	COP9 signalosome subunit 3	17	-1.65698	-4.59259	7.42e-05	0.0126457	4.1296
ENSG00000135763	9816	URB2	URB2 ribosome biogenesis 2 homolog (S. cerevisiae)	18	-1.61134	-4.54803	7.68e-05	0.0128836	4.11464
ENSG00000178999	9212	AURKB	aurora kinase B	20	-1.69046	-4.96979	7.64e-05	0.0128836	4.11691
ENSG00000100644	3091	HIF1A	hypoxia inducible factor 1 alpha subunit	18	-1.41103	-4.43093	8.92e-05	0.0143775	4.04964
ENSG00000197299	641	BLM	Bloom syndrome RecQ like helicase	13	-1.78579	-5.51064	8.85e-05	0.0143775	4.05306
ENSG00000160255	3689	ITGB2	integrin subunit beta 2	19	-1.93724	-5.39811	8.89e-05	0.0143775	4.0511
ENSG00000111445	5985	RFC5	replication factor C subunit 5	12	-1.95743	-5.6554	8.85e-05	0.0143775	4.05306
ENSG00000162521	5928	RBBP4	RB binding protein 4, chromatin remodeling factor	11	-1.49091	-4.24731	8.85e-05	0.0143775	4.05306
ENSG00000075624	60	ACTB	actin beta	15	-1.85543	-5.46418	9.05e-05	0.0144702	4.04335
ENSG00000213024	23636	NUP62	nucleoporin 62	16	-1.91078	-5.5503	9.24e-05	0.0145448	4.03433
ENSG00000111640	2597	GAPDH	glyceraldehyde-3-phosphate dehydrogenase	18	-1.6357	-4.84026	9.3e-05	0.0145448	4.03152
ENSG00000184076	29796	UQCR10	ubiquinol-cytochrome c reductase, complex III subunit X	20	-2.29518	-6.21795	9.31e-05	0.0145448	4.03105
ENSG00000112983	10902	BRD8	bromodomain containing 8	20	-1.86326	-5.57261	9.48e-05	0.0146887	4.02319
ENSG00000125304	9375	TM9SF2	transmembrane 9 superfamily member 2	20	-1.13192	-3.6755	9.69e-05	0.0147927	4.01368
ENSG00000060339	55749	CCAR1	cell division cycle and apoptosis regulator 1	16	-1.84237	-5.56957	9.64e-05	0.0147927	4.01592
ENSG00000162761	4009	LMX1A	LIM homeobox transcription factor 1 alpha	19	-1.69197	-5.3787	9.94e-05	0.0148671	4.00261
ENSG00000256206	5682	PSMA1	proteasome subunit alpha 1	12	-1.57677	-5.11463	9.95e-05	0.0148671	4.00218
ENSG00000107815	N/A	C10orf2	N/A	20	-1.12016	-3.54048	9.83e-05	0.0148671	4.00745
ENSG00000089486	29965	CDIP1	cell death inducing p53 target 1	15	-1.77267	-5.79166	0.000102696	0.0152257	3.98845
ENSG00000259063	653545	DUX4L5	double homeobox 4 like 5	10	-1.9808	-4.97579	0.000106984	0.0156776	3.97068
ENSG00000171763	79029	SPATA5L1	spermatogenesis associated 5 like 1	20	0.354834	1.48581	0.000109548	0.0156776	3.9604
ENSG00000135679	4193	MDM2	MDM2 proto-oncogene	16	-1.61759	-5.10072	0.000108028	0.0156776	3.96646
ENSG00000097007	25	ABL1	ABL proto-oncogene 1, non-receptor tyrosine kinase	13	-1.65698	-4.93558	0.00010876	0.0156776	3.96353
ENSG00000178449	84987	COX14	COX14, cytochrome c oxidase assembly factor	20	-1.74603	-4.76457	0.000109574	0.0156776	3.96029
ENSG00000159921	10020	GNE	glucosamine (UDP-N-acetyl)-2-epimerase/N-acetylmannosamine kinase	19	-1.265	-3.66692	0.000111528	0.0157369	3.95262
ENSG00000128891	90416	C15orf57	chromosome 15 open reading frame 57	19	-1.67381	-4.76191	0.000111235	0.0157369	3.95376
ENSG00000211668	28816	IGLV2-11	immunoglobulin lambda variable 2-11	18	-1.59485	-4.4474	0.00011231	0.0157388	3.94958
ENSG00000099949	8216	LZTR1	leucine zipper like transcription regulator 1	19	-1.81573	-5.09996	0.000113635	0.0158161	3.94449
ENSG00000117408	9670	IPO13	importin 13	20	-0.683547	-1.98109	0.000117566	0.0158512	3.92972
ENSG00000112561	7942	TFEB	transcription factor EB	16	-1.52096	-4.68845	0.000117404	0.0158512	3.93032
ENSG00000168434	91949	COG7	component of oligomeric golgi complex 7	18	-1.56816	-4.66574	0.000115078	0.0158512	3.93901
ENSG00000267824	N/A	AC137056.1	N/A	20	-1.06183	-3.42966	0.000117709	0.0158512	3.92919
ENSG00000120438	6950	TCP1	t-complex 1	17	-1.57364	-4.64048	0.000118062	0.0158512	3.92789
ENSG00000131153	51659	GINS2	GINS complex subunit 2	12	-1.64442	-4.65937	0.000118535	0.0158512	3.92615
ENSG00000051180	5888	RAD51	RAD51 recombinase	15	-1.89226	-5.75377	0.000121289	0.0161142	3.91618
ENSG00000262526	N/A	CTD-2545G14.7	N/A	16	0.498064	1.88445	0.000128635	0.0169369	3.89064
ENSG00000106628	5425	POLD2	DNA polymerase delta 2, accessory subunit	17	-1.41972	-4.4868	0.000129966	0.0169369	3.88617
ENSG00000116824	914	CD2	CD2 molecule	19	-1.868	-5.62599	0.000129265	0.0169369	3.88852
ENSG00000111726	55907	CMAS	cytidine monophosphate N-acetylneuraminic acid synthetase	20	-2.39813	-6.01009	0.000131689	0.0170529	3.88045
ENSG00000198380	2673	GFPT1	glutamine--fructose-6-phosphate transaminase 1	18	-1.39834	-4.10994	0.000133138	0.017132	3.8757
ENSG00000203812	723790	HIST2H2AA4	histone cluster 2 H2A family member a4	19	-1.81395	-5.3819	0.000145093	0.0177023	3.83835
ENSG00000203818	440686	HIST2H3PS2	histone cluster 2 H3 pseudogene 2	20	-0.78247	-2.17799	0.000144948	0.0177023	3.83879
ENSG00000132300	55037	PTCD3	pentatricopeptide repeat domain 3	17	-1.19806	-3.38974	0.000146077	0.0177023	3.83542
ENSG00000183722	10186	LHFP	lipoma HMGIC fusion partner	20	-1.73113	-5.31921	0.000143875	0.0177023	3.84201
ENSG00000259752	N/A	FKSG62	N/A	10	-1.79221	-5.10707	0.000138805	0.0177023	3.85759
ENSG00000138495	10063	COX17	COX17, cytochrome c oxidase copper chaperone	18	-1.53092	-4.34532	0.000145464	0.0177023	3.83724
ENSG00000072506	3028	HSD17B10	hydroxysteroid 17-beta dehydrogenase 10	16	-1.62821	-4.61486	0.000147029	0.0177023	3.8326
ENSG00000165526	84881	RPUSD4	RNA pseudouridylate synthase domain containing 4	19	-1.6161	-4.66195	0.000147087	0.0177023	3.83243
ENSG00000014919	1355	COX15	COX15, cytochrome c oxidase assembly homolog	19	-1.35599	-3.89313	0.000146168	0.0177023	3.83515
ENSG00000150773	120379	PIH1D2	PIH1 domain containing 2	20	0.479509	1.81823	0.000143392	0.0177023	3.84348
ENSG00000163933	91869	RFT1	RFT1 homolog	17	0.466488	1.67791	0.000146286	0.0177023	3.8348
ENSG00000154832	30827	CXXC1	CXXC finger protein 1	20	-1.80741	-5.35883	0.000148534	0.017772	3.82817
ENSG00000163661	5806	PTX3	pentraxin 3	20	-1.89979	-5.66015	0.000152294	0.0181078	3.81732
ENSG00000160563	9442	MED27	mediator complex subunit 27	19	-1.55101	-4.5006	0.000153111	0.0181078	3.81499
ENSG00000139436	9815	GIT2	GIT ArfGAP 2	19	-0.954081	-2.83327	0.000154695	0.01819	3.81052
ENSG00000267906	N/A	AC073333.1	N/A	8	-2.03734	-5.50919	0.000157522	0.0184165	3.80266
ENSG00000269121	N/A	AC007216.2	N/A	10	-2.00934	-5.64771	0.000168424	0.0195793	3.7736
ENSG00000125901	64949	MRPS26	mitochondrial ribosomal protein S26	15	-2.22713	-5.9994	0.000169528	0.019588	3.77076
ENSG00000146223	285855	RPL7L1	ribosomal protein L7 like 1	15	-1.52732	-4.76584	0.000170413	0.019588	3.7685
ENSG00000211679	3539	IGLC3	immunoglobulin lambda constant 3 (Kern-Oz+ marker)	19	-2.19549	-5.83907	0.00017366	0.0197394	3.7603
ENSG00000153574	22934	RPIA	ribose 5-phosphate isomerase A	20	-0.974905	-2.65991	0.000173073	0.0197394	3.76177
ENSG00000153814	221895	JAZF1	JAZF zinc finger 1	19	-1.67823	-5.07369	0.000176987	0.0199473	3.75206
ENSG00000268156	N/A	FKSG61	N/A	9	-2.07486	-5.55726	0.000177439	0.0199473	3.75095
ENSG00000146834	56257	MEPCE	methylphosphate capping enzyme	16	-1.85338	-5.56033	0.000184419	0.0202049	3.73419
ENSG00000174231	10594	PRPF8	pre-mRNA processing factor 8	17	-1.85543	-5.60085	0.000183559	0.0202049	3.73622
ENSG00000147224	5631	PRPS1	phosphoribosyl pyrophosphate synthetase 1	17	-2.32707	-6.18923	0.000183136	0.0202049	3.73723
ENSG00000156535	135228	CD109	CD109 molecule	19	-1.97914	-5.63749	0.000183064	0.0202049	3.7374
ENSG00000144057	84620	ST6GAL2	ST6 beta-galactoside alpha-2,6-sialyltransferase 2	17	-1.97914	-5.98046	0.000184668	0.0202049	3.73361
ENSG00000142453	10498	CARM1	coactivator associated arginine methyltransferase 1	18	-1.83585	-5.58005	0.000185914	0.020233	3.73069
ENSG00000122218	1314	COPA	coatomer protein complex subunit alpha	13	-1.69168	-5.1358	0.000187031	0.0202469	3.72809
ENSG00000129810	N/A	SGOL1	N/A	18	-1.61531	-5.05024	0.000188126	0.0202582	3.72555
ENSG00000096401	988	CDC5L	cell division cycle 5 like	9	-1.78744	-5.15723	0.000192018	0.0204692	3.71666
ENSG00000089157	6175	RPLP0	ribosomal protein lateral stalk subunit P0	16	-1.68406	-4.96804	0.000193087	0.0204692	3.71425
ENSG00000163029	79677	SMC6	structural maintenance of chromosomes 6	18	-1.71564	-5.01768	0.000192265	0.0204692	3.7161
ENSG00000140525	55215	FANCI	Fanconi anemia complementation group I	16	-1.33623	-3.81918	0.000194517	0.0205145	3.71104
ENSG00000257529	100529097	RPL36A-HNRNPH2	RPL36A-HNRNPH2 readthrough	18	-0.95077	-2.88564	0.000200254	0.0210113	3.69842
ENSG00000104885	84444	DOT1L	DOT1 like histone lysine methyltransferase	19	-1.72497	-4.77944	0.000202298	0.0210254	3.69401
ENSG00000092020	55012	PPP2R3C	protein phosphatase 2 regulatory subunit B''gamma	19	-1.72564	-5.18116	0.000202859	0.0210254	3.69281
ENSG00000163909	26508	HEYL	hes related family bHLH transcription factor with YRPW motif-like	19	-1.32086	-4.16763	0.000203472	0.0210254	3.6915
ENSG00000185022	23764	MAFF	MAF bZIP transcription factor F	19	-1.69168	-5.16352	0.000205666	0.0211453	3.68684
ENSG00000185340	10634	GAS2L1	growth arrest specific 2 like 1	20	-1.38786	-4.12277	0.00021065	0.0213737	3.67644
ENSG00000181552	64184	EDDM3B	epididymal protein 3B	20	-1.37963	-3.94464	0.000211021	0.0213737	3.67567
ENSG00000122497	25832	NBPF14	NBPF member 14	12	-2.03727	-5.48421	0.00020965	0.0213737	3.67851
ENSG00000164944	25962	KIAA1429	KIAA1429	18	-1.71674	-4.77426	0.000213009	0.0214688	3.6716
ENSG00000166847	84516	DCTN5	dynactin subunit 5	17	-1.0578	-3.42014	0.000214298	0.0214928	3.66898
ENSG00000033122	57554	LRRC7	leucine rich repeat containing 7	18	-2.09342	-5.96294	0.000215602	0.0215181	3.66635
ENSG00000076003	4175	MCM6	minichromosome maintenance complex component 6	18	-1.6962	-5.17381	0.000218925	0.0216683	3.6597
ENSG00000120805	400	ARL1	ADP ribosylation factor like GTPase 1	19	-1.93755	-5.28408	0.000219224	0.0216683	3.65911
ENSG00000113318	4437	MSH3	mutS homolog 3	18	-1.82647	-5.24933	0.000222434	0.0218798	3.6528
ENSG00000187145	54460	MRPS21	mitochondrial ribosomal protein S21	15	-1.69168	-4.4951	0.000226059	0.0221236	3.64578
ENSG00000135439	116986	AGAP2	ArfGAP with GTPase domain, ankyrin repeat and PH domain 2	19	-1.80178	-5.43996	0.000233451	0.0221236	3.6318
ENSG00000117984	1509	CTSD	cathepsin D	16	-1.53584	-4.40891	0.000233247	0.0221236	3.63218
ENSG00000182093	7485	WRB	tryptophan rich basic protein	20	-0.571644	-1.87439	0.000233523	0.0221236	3.63167
ENSG00000159692	1487	CTBP1	C-terminal binding protein 1	18	-1.91528	-5.41779	0.000231138	0.0221236	3.63613
ENSG00000071564	6929	TCF3	transcription factor 3	16	-1.74304	-4.91422	0.000232125	0.0221236	3.63428
ENSG00000188612	6613	SUMO2	small ubiquitin-like modifier 2	19	-1.80178	-5.03629	0.000233563	0.0221236	3.6316
ENSG00000102241	27336	HTATSF1	HIV-1 Tat specific factor 1	19	-1.84254	-5.51713	0.000232449	0.0221236	3.63367
ENSG00000115457	3485	IGFBP2	insulin like growth factor binding protein 2	18	-1.54218	-4.46168	0.000235928	0.0221247	3.62722
ENSG00000162367	6886	TAL1	TAL bHLH transcription factor 1, erythroid differentiation factor	13	-2.12509	-5.85465	0.000237245	0.0221247	3.6248
ENSG00000125676	57187	THOC2	THO complex 2	19	-1.07273	-3.19513	0.000234963	0.0221247	3.629
ENSG00000133028	6341	SCO1	SCO1, cytochrome c oxidase assembly protein	19	-1.14953	-3.23638	0.0002379	0.0221247	3.62361
ENSG00000101901	79868	ALG13	ALG13, UDP-N-acetylglucosaminyltransferase subunit	20	0.512888	2.07169	0.000244391	0.022534	3.61191
ENSG00000163626	285521	COX18	COX18, cytochrome c oxidase assembly factor	20	-1.32477	-3.63779	0.000244504	0.022534	3.61171
ENSG00000101003	9837	GINS1	GINS complex subunit 1	14	-1.69939	-5.08719	0.000245636	0.0225369	3.60971
ENSG00000157837	121665	SPPL3	signal peptide peptidase like 3	20	-1.9411	-5.82382	0.000252229	0.0229516	3.5982
ENSG00000104835	54938	SARS2	seryl-tRNA synthetase 2, mitochondrial	18	-1.68771	-4.87251	0.0002524	0.0229516	3.59791
ENSG00000173540	29925	GMPPB	GDP-mannose pyrophosphorylase B	19	0.600787	1.81072	0.000256898	0.0232572	3.59024
ENSG00000142539	N/A	CTD-2545M3.6	N/A	19	-1.24236	-3.86301	0.000258797	0.0233259	3.58704
ENSG00000132646	5111	PCNA	proliferating cell nuclear antigen	7	-2.00027	-5.11154	0.000263926	0.0235441	3.57852
ENSG00000103769	8766	RAB11A	RAB11A, member RAS oncogene family	20	-1.21036	-3.45013	0.000266824	0.0235441	3.57378
ENSG00000130489	9997	SCO2	SCO2, cytochrome c oxidase assembly protein	20	-1.24353	-3.74432	0.000268122	0.0235441	3.57167
ENSG00000114742	57599	WDR48	WD repeat domain 48	20	-0.975716	-2.89412	0.000267565	0.0235441	3.57257
ENSG00000108384	5889	RAD51C	RAD51 paralog C	20	-1.68894	-4.65033	0.000265195	0.0235441	3.57643
ENSG00000269103	N/A	AC002472.1	N/A	11	-1.72497	-4.89074	0.000263819	0.0235441	3.57869
ENSG00000179091	1537	CYC1	cytochrome c1	20	-1.17838	-3.22267	0.000276161	0.0241464	3.55884
ENSG00000117118	6390	SDHB	succinate dehydrogenase complex iron sulfur subunit B	16	-1.70094	-4.70189	0.000280208	0.024396	3.55252
ENSG00000155366	389	RHOC	ras homolog family member C	20	-1.54406	-4.58618	0.000282338	0.0244773	3.54923
ENSG00000119203	51692	CPSF3	cleavage and polyadenylation specific factor 3	16	-1.47352	-4.63113	0.000283839	0.0245036	3.54693
ENSG00000187239	23048	FNBP1	formin binding protein 1	19	-1.49091	-4.1217	0.000288266	0.0247812	3.54021
ENSG00000169750	5881	RAC3	ras-related C3 botulinum toxin substrate 3 (rho family, small GTP binding protein Rac3)	19	-0.985552	-2.97269	0.000291102	0.0249076	3.53595
ENSG00000111358	2967	GTF2H3	general transcription factor IIH subunit 3	16	-1.71769	-4.5801	0.000292171	0.0249076	3.53436
ENSG00000241186	6997	TDGF1	teratocarcinoma-derived growth factor 1	16	-1.45532	-4.47248	0.000298043	0.0252725	3.52572
ENSG00000198408	10724	MGEA5	meningioma expressed antigen 5 (hyaluronidase)	19	-1.55101	-4.80974	0.000301393	0.0252725	3.52087
ENSG00000100209	150274	HSCB	HscB mitochondrial iron-sulfur cluster cochaperone	18	-1.56084	-4.53433	0.000300283	0.0252725	3.52247
ENSG00000211639	28785	IGLV4-60	immunoglobulin lambda variable 4-60	17	-1.37269	-4.19064	0.000299192	0.0252725	3.52405
ENSG00000160813	221908	PPP1R35	protein phosphatase 1 regulatory subunit 35	19	-1.7418	-5.1448	0.000303206	0.0253208	3.51826
ENSG00000243716	100132247	NPIPB5	nuclear pore complex interacting protein family member B5	20	-1.14461	-3.65942	0.000308824	0.0256851	3.51029
ENSG00000141759	10907	TXNL4A	thioredoxin like 4A	14	-2.10642	-5.91159	0.00031836	0.026371	3.49708
ENSG00000136868	1317	SLC31A1	solute carrier family 31 member 1	19	-0.991594	-2.76327	0.00032536	0.0267344	3.48764
ENSG00000128513	25913	POT1	protection of telomeres 1	18	-1.81119	-5.10439	0.000324535	0.0267344	3.48874
ENSG00000256715	N/A	AL050302.1	N/A	17	-1.28312	-3.70864	0.000332825	0.0272384	3.47778
ENSG00000004779	4706	NDUFAB1	NADH:ubiquinone oxidoreductase subunit AB1	19	-0.953146	-2.85724	0.000339702	0.0275903	3.4689
ENSG00000135390	517	ATP5G2	ATP synthase, H+ transporting, mitochondrial Fo complex subunit C2 (subunit 9)	19	-1.57364	-4.94718	0.000339821	0.0275903	3.46875
ENSG00000211647	28780	IGLV5-48	immunoglobulin lambda variable 5-48 (non-functional)	19	-1.47636	-4.08469	0.000342609	0.0276588	3.4652
ENSG00000170439	196410	METTL7B	methyltransferase like 7B	19	-1.94827	-5.6281	0.000343369	0.0276588	3.46424
ENSG00000109917	N/A	ZNF259	N/A	19	0.440687	1.53711	0.000356954	0.0286403	3.44739
ENSG00000140395	80349	WDR61	WD repeat domain 61	19	-1.47636	-4.16169	0.000362266	0.028953	3.44097
ENSG00000100567	5684	PSMA3	proteasome subunit alpha 3	9	-1.53712	-4.24612	0.000371436	0.0292292	3.43012
ENSG00000269084	N/A	AC009977.1	N/A	7	-2.10882	-5.22888	0.000370611	0.0292292	3.43108
ENSG00000205659	91750	LIN52	lin-52 DREAM MuvB core complex component	14	-1.95555	-5.1992	0.000370361	0.0292292	3.43137
ENSG00000172167	27085	MTBP	MDM2 binding protein	12	-2.06784	-5.81726	0.00037114	0.0292292	3.43046
ENSG00000111665	83461	CDCA3	cell division cycle associated 3	13	-1.96905	-5.31944	0.00037692	0.0294343	3.42375
ENSG00000129538	6035	RNASE1	ribonuclease A family member 1, pancreatic	20	-1.33951	-4.43905	0.000376846	0.0294343	3.42384
ENSG00000013523	23357	ANGEL1	angel homolog 1	16	-1.88598	-5.44704	0.000385936	0.0300122	3.41348
ENSG00000196968	170384	FUT11	fucosyltransferase 11	14	-1.74882	-5.15272	0.000388341	0.0300122	3.41079
ENSG00000103342	2935	GSPT1	G1 to S phase transition 1	9	-1.67381	-4.45588	0.000388721	0.0300122	3.41036
ENSG00000111907	7164	TPD52L1	tumor protein D52 like 1	18	-1.50248	-4.63033	0.000393794	0.0302896	3.40473
ENSG00000183161	2188	FANCF	Fanconi anemia complementation group F	19	-1.44883	-4.6161	0.000396135	0.0303555	3.40216
ENSG00000026508	960	CD44	CD44 molecule (Indian blood group)	19	-1.19806	-3.43991	0.000399168	0.0304738	3.39884
ENSG00000112237	892	CCNC	cyclin C	18	-1.77907	-4.89188	0.000401584	0.0305443	3.39622
ENSG00000132128	10489	LRRC41	leucine rich repeat containing 41	19	-1.78579	-5.20867	0.000406892	0.0307773	3.39052
ENSG00000164758	90390	MED30	mediator complex subunit 30	16	-1.54119	-4.56048	0.000409161	0.0307773	3.38811
ENSG00000168090	10980	COPS6	COP9 signalosome subunit 6	19	-1.10179	-3.47572	0.000408821	0.0307773	3.38847
ENSG00000131174	1349	COX7B	cytochrome c oxidase subunit 7B	15	-1.89226	-5.24609	0.000414624	0.0308106	3.38235
ENSG00000163283	250	ALPP	alkaline phosphatase, placental	20	-1.59318	-4.73672	0.000415186	0.0308106	3.38176
ENSG00000141968	7409	VAV1	vav guanine nucleotide exchange factor 1	18	-1.27345	-3.7	0.000415627	0.0308106	3.3813
ENSG00000137822	27229	TUBGCP4	tubulin gamma complex associated protein 4	16	-1.77098	-5.33837	0.000413606	0.0308106	3.38341
ENSG00000162396	25973	PARS2	prolyl-tRNA synthetase 2, mitochondrial (putative)	15	-1.60862	-4.64198	0.000418405	0.0308969	3.3784
ENSG00000164867	4846	NOS3	nitric oxide synthase 3	18	-1.55656	-4.35885	0.000421321	0.0308969	3.37539
ENSG00000232810	7124	TNF	tumor necrosis factor	18	-1.51007	-4.62239	0.000421221	0.0308969	3.37549
ENSG00000181991	64963	MRPS11	mitochondrial ribosomal protein S11	11	-1.78579	-4.94162	0.000426209	0.0309939	3.37038
ENSG00000084073	10269	ZMPSTE24	zinc metallopeptidase STE24	20	-1.87384	-5.44171	0.000427188	0.0309939	3.36938
ENSG00000112576	896	CCND3	cyclin D3	15	-1.6161	-4.77016	0.000424576	0.0309939	3.37204
ENSG00000103061	84138	SLC7A6OS	solute carrier family 7 member 6 opposite strand	16	-1.63758	-4.91472	0.000430547	0.0310509	3.36598
ENSG00000136997	4609	MYC	MYC proto-oncogene, bHLH transcription factor	9	-1.44883	-3.91674	0.000431009	0.0310509	3.36551
ENSG00000132383	6117	RPA1	replication protein A1	14	-1.76726	-4.99705	0.000435377	0.0311462	3.36113
ENSG00000006468	2115	ETV1	ETS variant 1	19	-1.95877	-5.65583	0.000434889	0.0311462	3.36162
ENSG00000161888	147841	SPC24	SPC24, NDC80 kinetochore complex component	11	-1.89103	-5.35653	0.000438356	0.03125	3.35817
ENSG00000115904	6654	SOS1	SOS Ras/Rac guanine nucleotide exchange factor 1	16	-1.42923	-4.21826	0.000445009	0.0316142	3.35163
ENSG00000136273	3364	HUS1	HUS1 checkpoint clamp component	18	-1.53528	-4.59319	0.000452391	0.0320274	3.34449
ENSG00000012174	51360	MBTPS2	membrane bound transcription factor peptidase, site 2	20	0.386377	1.56686	0.000454652	0.0320765	3.34232
ENSG00000174957	282775	OR5J2	olfactory receptor family 5 subfamily J member 2	20	0.287636	1.20443	0.000457247	0.0321487	3.33985
ENSG00000100239	9701	PPP6R2	protein phosphatase 6 regulatory subunit 2	20	-1.53247	-4.47676	0.000461964	0.0323691	3.33539
ENSG00000205629	51451	LCMT1	leucine carboxyl methyltransferase 1	19	-1.2099	-3.61052	0.000466487	0.0325745	3.33116
ENSG00000165416	10910	SUGT1	SGT1 homolog, MIS12 kinetochore complex assembly cochaperone	20	-1.12581	-3.28413	0.00047517	0.0330679	3.32315
ENSG00000181938	64785	GINS3	GINS complex subunit 3	19	-1.38885	-4.32439	0.000481756	0.0334125	3.31717
ENSG00000113810	10051	SMC4	structural maintenance of chromosomes 4	15	-1.67381	-4.89071	0.000483387	0.0334125	3.31571
ENSG00000270999	N/A	CH17-132F21.1	N/A	18	-1.65613	-4.85949	0.000495408	0.0341281	3.30504
ENSG00000019995	54764	ZRANB1	zinc finger RANBP2-type containing 1	20	0.444778	1.86244	0.000499311	0.0341669	3.30163
ENSG00000215251	60493	FASTKD5	FAST kinase domains 5	19	-1.02998	-2.79342	0.000498341	0.0341669	3.30247
ENSG00000179950	22827	PUF60	poly(U) binding splicing factor 60	16	-1.78727	-4.73566	0.000504564	0.0344112	3.29708
ENSG00000166902	54948	MRPL16	mitochondrial ribosomal protein L16	19	-1.14953	-3.47179	0.000518098	0.0352169	3.28559
ENSG00000143368	10262	SF3B4	splicing factor 3b subunit 4	13	-1.65698	-4.62143	0.000519965	0.0352267	3.28403
ENSG00000131149	23199	GSE1	Gse1 coiled-coil protein	15	-1.52732	-4.21309	0.000522928	0.0353106	3.28156
ENSG00000189120	80320	SP6	Sp6 transcription factor	17	-0.863819	-2.53921	0.00052744	0.0353392	3.27783
ENSG00000204392	57819	LSM2	LSM2 homolog, U6 small nuclear RNA and mRNA degradation associated	13	-1.63607	-4.56541	0.000533178	0.0353392	3.27313
ENSG00000159111	124995	MRPL10	mitochondrial ribosomal protein L10	16	-1.46848	-4.18108	0.000533715	0.0353392	3.27269
ENSG00000090263	51650	MRPS33	mitochondrial ribosomal protein S33	19	-1.14953	-3.14323	0.000532576	0.0353392	3.27362
ENSG00000100075	6576	SLC25A1	solute carrier family 25 member 1	20	-1.76913	-4.687	0.000531126	0.0353392	3.2748
ENSG00000124216	6615	SNAI1	snail family transcriptional repressor 1	20	-1.73089	-5.1031	0.000528025	0.0353392	3.27735
ENSG00000120662	9617	MTRF1	mitochondrial translation release factor 1	20	-0.917872	-2.75927	0.000538032	0.0355101	3.26919
ENSG00000149294	4684	NCAM1	neural cell adhesion molecule 1	19	-0.682949	-2.23769	0.000544343	0.0358111	3.26413
ENSG00000064995	6882	TAF11	TATA-box binding protein associated factor 11	18	-1.59668	-4.55469	0.000546455	0.0358348	3.26245
ENSG00000162066	51005	AMDHD2	amidohydrolase domain containing 2	20	-0.515881	-1.60068	0.000548457	0.0358512	3.26086
ENSG00000101811	1478	CSTF2	cleavage stimulation factor subunit 2	19	-1.50248	-4.31947	0.000556478	0.0362139	3.25455
ENSG00000125046	51066	SSUH2	ssu-2 homolog (C. elegans)	18	0.426495	1.65522	0.000557546	0.0362139	3.25372
ENSG00000258366	51750	RTEL1	regulator of telomere elongation helicase 1	20	-1.02597	-3.11059	0.000567498	0.0367437	3.24604
ENSG00000095564	9044	BTAF1	B-TFIID TATA-box binding protein associated factor 1	20	-1.27617	-3.72951	0.000572952	0.0369798	3.24188
ENSG00000105401	11140	CDC37	cell division cycle 37	19	-1.72497	-5.04574	0.000579675	0.0371843	3.23682
ENSG00000168066	7536	SF1	splicing factor 1	13	-2.00027	-5.01951	0.000579755	0.0371843	3.23676
ENSG00000090316	10296	MAEA	macrophage erythroblast attacher	20	-1.62446	-4.67709	0.00058516	0.0373049	3.23273
ENSG00000180660	4081	MAB21L1	mab-21 like 1	18	-1.83695	-5.29353	0.000585282	0.0373049	3.23263
ENSG00000144369	165215	FAM171B	family with sequence similarity 171 member B	14	-1.67757	-4.64509	0.000592241	0.0376312	3.2275
ENSG00000136877	2356	FPGS	folylpolyglutamate synthase	18	-0.668719	-1.93023	0.000599385	0.0378734	3.22229
ENSG00000228716	1719	DHFR	dihydrofolate reductase	11	-1.82931	-4.98783	0.000599754	0.0378734	3.22203
ENSG00000166825	290	ANPEP	alanyl aminopeptidase, membrane	18	-1.67639	-4.87754	0.000603552	0.0379959	3.21929
ENSG00000185515	79184	BRCC3	BRCA1/BRCA2-containing complex subunit 3	18	-1.40429	-4.27604	0.000608306	0.0380928	3.21588
ENSG00000130332	51690	LSM7	LSM7 homolog, U6 small nuclear RNA and mRNA degradation associated	12	-1.57842	-4.24389	0.000608815	0.0380928	3.21551
ENSG00000125148	4502	MT2A	metallothionein 2A	15	-2.09476	-5.6705	0.000616248	0.0382074	3.21024
ENSG00000080802	4850	CNOT4	CCR4-NOT transcription complex subunit 4	18	0.568845	1.64351	0.000614866	0.0382074	3.21122
ENSG00000160949	4796	TONSL	tonsoku like, DNA repair protein	17	-1.47636	-4.49757	0.000615009	0.0382074	3.21112
ENSG00000123268	466	ATF1	activating transcription factor 1	18	-1.66375	-4.73734	0.000620275	0.0383409	3.20742
ENSG00000112996	10884	MRPS30	mitochondrial ribosomal protein S30	19	-1.14953	-3.22313	0.000632751	0.0387608	3.19877
ENSG00000169714	7555	CNBP	CCHC-type zinc finger nucleic acid binding protein	19	-1.94827	-5.69221	0.000629218	0.0387608	3.2012
ENSG00000142230	10055	SAE1	SUMO1 activating enzyme subunit 1	16	-1.61813	-4.42488	0.000631319	0.0387608	3.19975
ENSG00000257088	N/A	PNMA6D	N/A	17	-1.75618	-4.98484	0.00063915	0.0390359	3.1944
ENSG00000129911	83855	KLF16	Kruppel like factor 16	20	-0.94655	-2.86377	0.000652259	0.0397179	3.18558
ENSG00000224838	N/A	FKSG52	N/A	11	-1.24236	-3.16873	0.000662333	0.0401748	3.17892
ENSG00000101367	22919	MAPRE1	microtubule associated protein RP/EB family member 1	19	-1.41972	-3.87191	0.000663688	0.0401748	3.17804
ENSG00000111602	8914	TIMELESS	timeless circadian clock	18	-1.80674	-5.15393	0.000672836	0.0406083	3.17209
ENSG00000092148	25831	HECTD1	HECT domain E3 ubiquitin protein ligase 1	18	0.292814	1.1682	0.00067864	0.0408381	3.16836
ENSG00000080189	51006	SLC35C2	solute carrier family 35 member C2	20	0.333692	1.39729	0.000681182	0.0408709	3.16674
ENSG00000106636	10652	YKT6	YKT6 v-SNARE homolog (S. cerevisiae)	17	-1.32086	-3.68592	0.000694986	0.0413683	3.15802
ENSG00000134690	55143	CDCA8	cell division cycle associated 8	13	-1.55101	-4.39064	0.000691801	0.0413683	3.16002
ENSG00000115641	2274	FHL2	four and a half LIM domains 2	18	-1.46259	-4.40151	0.000695537	0.0413683	3.15768
ENSG00000109255	10874	NMU	neuromedin U	20	0.415738	1.39465	0.000706305	0.0415227	3.15101
ENSG00000178585	56998	CTNNBIP1	catenin beta interacting protein 1	19	-1.19806	-3.57772	0.000708281	0.0415227	3.14979
ENSG00000136816	27348	TOR1B	torsin family 1 member B	18	-0.807965	-2.36254	0.00070385	0.0415227	3.15252
ENSG00000135046	301	ANXA1	annexin A1	18	-1.23733	-3.83948	0.000703368	0.0415227	3.15282
ENSG00000163808	56992	KIF15	kinesin family member 15	17	-1.38567	-4.15217	0.000705772	0.0415227	3.15134
ENSG00000099817	5434	POLR2E	RNA polymerase II subunit E	13	-1.65698	-4.48708	0.000723163	0.0415615	3.14076
ENSG00000241370	79897	RPP21	ribonuclease P/MRP subunit p21	19	0.248017	1.00999	0.000718022	0.0415615	3.14386
ENSG00000111087	2735	GLI1	GLI family zinc finger 1	18	-1.59981	-4.45692	0.0007112	0.0415615	3.14801
ENSG00000155975	137492	VPS37A	VPS37A, ESCRT-I subunit	19	-1.65698	-4.71969	0.000713492	0.0415615	3.14661
ENSG00000010292	9918	NCAPD2	non-SMC condensin I complex subunit D2	15	-1.6161	-4.48739	0.000717851	0.0415615	3.14397
ENSG00000078900	7161	TP73	tumor protein p73	18	-1.64481	-4.83049	0.000721576	0.0415615	3.14172
ENSG00000116478	3065	HDAC1	histone deacetylase 1	18	-1.5302	-4.79438	0.000721247	0.0415615	3.14192
ENSG00000100296	8563	THOC5	THO complex 5	14	-1.59125	-4.32185	0.00072763	0.0417011	3.13809
ENSG00000019549	6591	SNAI2	snail family transcriptional repressor 2	18	-1.51572	-4.37511	0.000739464	0.042261	3.13108
ENSG00000163608	N/A	C3orf17	N/A	20	0.31595	1.18992	0.000755401	0.0429455	3.12182
ENSG00000225119	399744	LINC00999	long intergenic non-protein coding RNA 999	13	-1.5799	-4.21996	0.000755639	0.0429455	3.12169
ENSG00000121390	55269	PSPC1	paraspeckle component 1	19	-1.69197	-4.75074	0.000762442	0.0431421	3.11779
ENSG00000204138	65979	PHACTR4	phosphatase and actin regulator 4	17	-1.75747	-4.88152	0.000763316	0.0431421	3.1173
ENSG00000107937	23560	GTPBP4	GTP binding protein 4	14	-1.39794	-4.17743	0.000773778	0.043613	3.11138
ENSG00000204120	26058	GIGYF2	GRB10 interacting GYF protein 2	20	-1.51124	-4.39452	0.000796974	0.0439198	3.09856
ENSG00000053900	29945	ANAPC4	anaphase promoting complex subunit 4	7	-1.81395	-4.53524	0.000800689	0.0439198	3.09654
ENSG00000124380	11017	SNRNP27	small nuclear ribonucleoprotein U4/U6.U5 subunit 27	20	-1.19578	-3.53473	0.000796547	0.0439198	3.09879
ENSG00000157020	6396	SEC13	SEC13 homolog, nuclear pore and COPII coat complex component	16	-1.52207	-4.26754	0.000791371	0.0439198	3.10162
ENSG00000150991	7316	UBC	ubiquitin C	20	-0.893839	-2.60958	0.000796632	0.0439198	3.09874
ENSG00000140564	5045	FURIN	furin, paired basic amino acid cleaving enzyme	19	-1.85543	-5.22611	0.000795268	0.0439198	3.09949
ENSG00000130811	8666	EIF3G	eukaryotic translation initiation factor 3 subunit G	19	-1.44883	-4.47374	0.000794392	0.0439198	3.09997
ENSG00000183644	399949	C11orf88	chromosome 11 open reading frame 88	20	0.2898	1.2135	0.00079177	0.0439198	3.1014
ENSG00000065518	4710	NDUFB4	NADH:ubiquinone oxidoreductase subunit B4	18	-0.661381	-1.90421	0.000799328	0.0439198	3.09727
ENSG00000108846	8714	ABCC3	ATP binding cassette subfamily C member 3	19	-1.85543	-5.53315	0.000800365	0.0439198	3.09671
ENSG00000135940	1329	COX5B	cytochrome c oxidase subunit 5B	16	-0.801441	-2.36237	0.000805557	0.0439512	3.0939
ENSG00000163872	55689	YEATS2	YEATS domain containing 2	19	-0.477184	-1.40834	0.000803987	0.0439512	3.09475
ENSG00000099821	5442	POLRMT	RNA polymerase mitochondrial	17	-1.44883	-4.13174	0.000808289	0.043983	3.09243
ENSG00000113048	23107	MRPS27	mitochondrial ribosomal protein S27	14	-1.27759	-3.45785	0.000815288	0.0442461	3.08869
ENSG00000168818	53407	STX18	syntaxin 18	20	-0.908031	-2.70604	0.000828427	0.0442476	3.08175
ENSG00000171490	26156	RSL1D1	ribosomal L1 domain containing 1	14	-1.6357	-4.51294	0.000824425	0.0442476	3.08385
ENSG00000227345	8505	PARG	poly(ADP-ribose) glycohydrolase	20	-1.60275	-4.49649	0.000827541	0.0442476	3.08221
ENSG00000166226	10576	CCT2	chaperonin containing TCP1 subunit 2	15	-1.50248	-4.55566	0.000826623	0.0442476	3.08269
ENSG00000173436	440574	MINOS1	mitochondrial inner membrane organizing system 1	17	-1.20184	-3.64993	0.000818315	0.0442476	3.08708
ENSG00000059804	6515	SLC2A3	solute carrier family 2 member 3	16	-1.38974	-4.21485	0.000830454	0.0442476	3.08068
ENSG00000161800	29127	RACGAP1	Rac GTPase activating protein 1	14	-1.76946	-5.04006	0.000821895	0.0442476	3.08518
ENSG00000249853	222537	HS3ST5	heparan sulfate-glucosamine 3-sulfotransferase 5	19	-1.01973	-3.05763	0.000838375	0.0443234	3.07656
ENSG00000001630	1595	CYP51A1	cytochrome P450 family 51 subfamily A member 1	20	-1.61245	-4.97001	0.000837431	0.0443234	3.07705
ENSG00000082898	7514	XPO1	exportin 1	18	-1.66869	-4.79207	0.000834207	0.0443234	3.07873
ENSG00000158545	124245	ZC3H18	zinc finger CCCH-type containing 18	19	-0.845677	-2.61588	0.000848647	0.0443745	3.07127
ENSG00000072609	55743	CHFR	checkpoint with forkhead and ring finger domains	18	-1.56583	-4.55234	0.000856693	0.0443745	3.06717
ENSG00000135097	4440	MSI1	musashi RNA binding protein 1	19	-1.59532	-4.81775	0.000854904	0.0443745	3.06808
ENSG00000154640	10950	BTG3	BTG anti-proliferation factor 3	19	-1.24236	-3.71808	0.000849578	0.0443745	3.0708
ENSG00000108179	10105	PPIF	peptidylprolyl isomerase F	20	-1.015	-3.01044	0.000844176	0.0443745	3.07357
ENSG00000167721	55720	TSR1	TSR1, ribosome maturation factor	13	-1.80471	-4.88206	0.000855572	0.0443745	3.06774
ENSG00000116874	10352	WARS2	tryptophanyl tRNA synthetase 2, mitochondrial	20	-0.682227	-2.17549	0.000847975	0.0443745	3.07162
ENSG00000162065	57465	TBC1D24	TBC1 domain family member 24	12	0.433799	1.43536	0.000855244	0.0443745	3.06791
ENSG00000176695	81099	OR4F17	olfactory receptor family 4 subfamily F member 17	18	-0.913281	-2.89287	0.000869025	0.0448997	3.06097
ENSG00000248919	100526740	ATP5J2-PTCD1	ATP5J2-PTCD1 readthrough	19	-0.643114	-1.87161	0.000882386	0.0453608	3.05434
ENSG00000164438	30012	TLX3	T-cell leukemia homeobox 3	20	-1.79461	-5.28943	0.000880818	0.0453608	3.05511
ENSG00000135297	25821	MTO1	mitochondrial tRNA translation optimization 1	20	-0.953439	-2.95075	0.000889022	0.0453832	3.05109
ENSG00000129933	23383	MAU2	MAU2 sister chromatid cohesion factor	16	-1.83385	-4.89626	0.00088937	0.0453832	3.05092
ENSG00000084463	51729	WBP11	WW domain binding protein 11	16	-1.71893	-4.7002	0.000889476	0.0453832	3.05087
ENSG00000143228	83540	NUF2	NUF2, NDC80 kinetochore complex component	14	-1.6297	-4.60696	0.000895641	0.0455841	3.04787
ENSG00000157036	9941	EXOG	exo/endonuclease G	19	0.441147	1.5767	0.000898441	0.0456131	3.04651
ENSG00000102053	340554	ZC3H12B	zinc finger CCCH-type containing 12B	20	-1.76088	-4.96012	0.000911149	0.0461438	3.04041
ENSG00000100564	5283	PIGH	phosphatidylinositol glycan anchor biosynthesis class H	20	-0.730108	-2.13218	0.000927364	0.0468491	3.03275
ENSG00000126756	8409	UXT	ubiquitously expressed prefoldin like chaperone	17	-1.93724	-5.43019	0.000930359	0.0468846	3.03135
ENSG00000112984	10112	KIF20A	kinesin family member 20A	18	-1.20127	-3.43962	0.000944428	0.0474766	3.02483
ENSG00000110367	1656	DDX6	DEAD-box helicase 6	14	-1.45852	-4.45519	0.000967982	0.0484595	3.01413
ENSG00000077549	832	CAPZB	capping actin protein of muscle Z-line beta subunit	19	-1.75747	-4.85994	0.000971086	0.0484595	3.01274
ENSG00000112118	4172	MCM3	minichromosome maintenance complex component 3	13	-1.65698	-4.73196	0.000969809	0.0484595	3.01331
ENSG00000164167	11157	LSM6	LSM6 homolog, U6 small nuclear RNA and mRNA degradation associated	15	-1.89103	-5.08634	0.000982186	0.0488942	3.00781
ENSG00000173141	N/A	MRP63	N/A	18	-1.50163	-3.87985	0.000999164	0.0493043	3.00036
ENSG00000160752	2224	FDPS	farnesyl diphosphate synthase	17	-1.95902	-5.45281	0.00100247	0.0493043	2.99893
ENSG00000155097	528	ATP6V1C1	ATPase H+ transporting V1 subunit C1	20	-1.65475	-4.70145	0.00100211	0.0493043	2.99909
ENSG00000165684	6621	SNAPC4	small nuclear RNA activating complex polypeptide 4	15	-2.04463	-5.34392	0.000993764	0.0493043	3.00272
ENSG00000103275	7329	UBE2I	ubiquitin conjugating enzyme E2 I	14	-1.70179	-4.5538	0.00100083	0.0493043	2.99964
ENSG00000175324	27257	LSM1	LSM1 homolog, mRNA degradation associated	20	0.265933	1.09144	0.00101466	0.0497842	2.99368
ENSG00000111328	8099	CDK2AP1	cyclin dependent kinase 2 associated protein 1	20	-1.41111	-4.35775	0.00102197	0.0500225	2.99056
ENSG00000176890	7298	TYMS	thymidylate synthetase	15	-1.47636	-4.05041	0.00102551	0.0500389	2.98906
ENSG00000183513	493753	COA5	cytochrome c oxidase assembly factor 5	15	-2.35914	-5.10251	0.00102964	0.0500389	2.98732
ENSG00000163902	6184	RPN1	ribophorin I	18	0.702547	2.25163	0.00102802	0.0500389	2.988
ENSG00000140905	2653	GCSH	glycine cleavage system protein H	18	-1.07706	-2.98753	0.00103558	0.0502086	2.98481
ENSG00000103423	9093	DNAJA3	DnaJ heat shock protein family (Hsp40) member A3	19	-0.763435	-2.08801	0.00105539	0.0510477	2.97659
ENSG00000122257	5930	RBBP6	RB binding protein 6, ubiquitin ligase	20	-1.33842	-3.74106	0.00105877	0.0510906	2.9752
ENSG00000155868	9443	MED7	mediator complex subunit 7	19	-1.41972	-4.41861	0.00106373	0.0512092	2.97317
ENSG00000132341	5901	RAN	RAN, member RAS oncogene family	8	-1.92607	-4.89775	0.00107531	0.0515241	2.96847
ENSG00000136689	3557	IL1RN	interleukin 1 receptor antagonist	19	-1.70894	-4.69283	0.00107503	0.0515241	2.96858
ENSG00000169800	159163	RBMY1F	RNA binding motif protein, Y-linked, family 1, member F	16	0.470951	1.44393	0.00108201	0.0517242	2.96577
ENSG00000163714	23350	U2SURP	U2 snRNP associated SURP domain containing	16	-1.63835	-5.09259	0.00108787	0.051883	2.96342
ENSG00000101166	N/A	SLMO2	N/A	15	-1.93724	-5.43532	0.00110433	0.0525458	2.9569
ENSG00000174799	9662	CEP135	centrosomal protein 135	19	-1.89226	-5.33343	0.00111761	0.0530542	2.95171
ENSG00000161638	3678	ITGA5	integrin subunit alpha 5	19	-0.766269	-2.1981	0.00112665	0.0533595	2.94821
ENSG00000135452	6302	TSPAN31	tetraspanin 31	18	-1.71674	-4.98143	0.00113245	0.0534348	2.94598
ENSG00000111537	3458	IFNG	interferon gamma	18	-2.0931	-5.5191	0.0011337	0.0534348	2.9455
ENSG00000100294	27349	MCAT	malonyl-CoA-acyl carrier protein transacylase	18	-1.55673	-4.67233	0.00113608	0.0534348	2.94459
ENSG00000040275	54908	SPDL1	spindle apparatus coiled-coil protein 1	13	-1.59532	-4.35217	0.00114434	0.0537002	2.94144
ENSG00000144331	151126	ZNF385B	zinc finger protein 385B	18	-0.877131	-2.48223	0.00114829	0.0537619	2.93995
ENSG00000171863	6201	RPS7	ribosomal protein S7	16	-1.57364	-4.50543	0.00116238	0.0542977	2.93465
ENSG00000067064	3422	IDI1	isopentenyl-diphosphate delta isomerase 1	17	-1.65698	-4.7586	0.0011757	0.0547947	2.9297
ENSG00000198758	79574	EPS8L3	EPS8 like 3	20	0.309008	1.29393	0.00118442	0.0550756	2.92649
ENSG00000173267	6623	SNCG	synuclein gamma	18	-1.55351	-4.22986	0.00118983	0.0552017	2.92451
ENSG00000165898	122961	ISCA2	iron-sulfur cluster assembly 2	16	-1.31356	-3.44188	0.00119594	0.0552346	2.92229
ENSG00000100413	171568	POLR3H	RNA polymerase III subunit H	11	-1.84949	-4.71316	0.00119378	0.0552346	2.92307
ENSG00000142025	63946	DMRTC2	DMRT like family C2	18	-1.39003	-3.92544	0.00120522	0.0555378	2.91893
ENSG00000211637	28784	IGLV4-69	immunoglobulin lambda variable 4-69	18	-1.64568	-4.58847	0.00121039	0.0556507	2.91708
ENSG00000109805	64151	NCAPG	non-SMC condensin I complex subunit G	13	-1.9266	-5.43591	0.0012235	0.0561276	2.91239
ENSG00000135482	84872	ZC3H10	zinc finger CCCH-type containing 10	18	-1.06444	-3.1142	0.00122723	0.0561518	2.91107
ENSG00000101346	23509	POFUT1	protein O-fucosyltransferase 1	18	-1.94003	-5.26036	0.00122952	0.0561518	2.91026
ENSG00000172809	6169	RPL38	ribosomal protein L38	6	-1.72458	-4.07312	0.00123251	0.0561629	2.90921
ENSG00000204569	5514	PPP1R10	protein phosphatase 1 regulatory subunit 10	16	-1.74736	-5.11419	0.0012426	0.0563717	2.90567
ENSG00000126003	5326	PLAGL2	PLAG1 like zinc finger 2	15	-1.57364	-4.40488	0.00124234	0.0563717	2.90576
ENSG00000248099	3640	INSL3	insulin like 3	19	-1.67381	-4.8605	0.0012513	0.0566406	2.90264
ENSG00000160299	5116	PCNT	pericentrin	17	-0.765468	-2.21889	0.00126947	0.0568902	2.89638
ENSG00000124562	6631	SNRPC	small nuclear ribonucleoprotein polypeptide C	16	-1.70847	-4.68688	0.00126663	0.0568902	2.89735
ENSG00000165169	6990	DYNLT3	dynein light chain Tctex-type 3	20	-0.836679	-2.39854	0.00126989	0.0568902	2.89623
ENSG00000253379	N/A	RP11-1102P16.1	N/A	11	-1.81573	-4.73733	0.0012735	0.0568902	2.895
ENSG00000168131	81697	OR2B2	olfactory receptor family 2 subfamily B member 2	20	-0.951028	-2.89514	0.00126686	0.0568902	2.89727
ENSG00000154165	2838	GPR15	G protein-coupled receptor 15	18	0.301779	1.20496	0.0012714	0.0568902	2.89572
ENSG00000142507	5694	PSMB6	proteasome subunit beta 6	9	-1.61972	-4.30375	0.00128368	0.0572203	2.89154
ENSG00000143742	6726	SRP9	signal recognition particle 9	20	0.40044	1.43632	0.00129246	0.0574756	2.88858
ENSG00000073282	8626	TP63	tumor protein p63	16	-1.55538	-4.4216	0.00129784	0.0574756	2.88678
ENSG00000142168	6647	SOD1	superoxide dismutase 1	19	-0.834714	-2.53694	0.00129711	0.0574756	2.88702
ENSG00000181315	79692	ZNF322	zinc finger protein 322	20	-1.96865	-5.34456	0.00130187	0.0575295	2.88543
ENSG00000133112	7178	TPT1	tumor protein, translationally-controlled 1	20	-0.763316	-2.38673	0.00134219	0.0582513	2.87219
ENSG00000214026	6150	MRPL23	mitochondrial ribosomal protein L23	18	-0.981944	-2.77983	0.00133408	0.0582513	2.87482
ENSG00000133874	79845	RNF122	ring finger protein 122	18	0.596314	1.70507	0.00132944	0.0582513	2.87633
ENSG00000177494	79413	ZBED2	zinc finger BED-type containing 2	19	-1.15162	-3.61642	0.00132621	0.0582513	2.87739
ENSG00000134202	2947	GSTM3	glutathione S-transferase mu 3	17	-1.40143	-4.4935	0.00134382	0.0582513	2.87166
ENSG00000182362	54059	YBEY	ybeY metallopeptidase (putative)	20	-0.972784	-2.9727	0.00133969	0.0582513	2.87299
ENSG00000121892	23244	PDS5A	PDS5 cohesin associated factor A	15	-1.69197	-4.60307	0.00133832	0.0582513	2.87344
ENSG00000215788	8718	TNFRSF25	TNF receptor superfamily member 25	20	-1.29346	-3.827	0.00133582	0.0582513	2.87425
ENSG00000100243	1727	CYB5R3	cytochrome b5 reductase 3	18	-1.8286	-5.02829	0.00133089	0.0582513	2.87586
ENSG00000105726	57130	ATP13A1	ATPase 13A1	16	-1.5886	-4.57063	0.00136207	0.0589174	2.8658
ENSG00000101057	4605	MYBL2	MYB proto-oncogene like 2	18	-1.58741	-4.89356	0.00137834	0.0594954	2.86064
ENSG00000143374	80222	TARS2	threonyl-tRNA synthetase 2, mitochondrial (putative)	16	-1.32322	-3.4736	0.00141029	0.0596666	2.85069
ENSG00000136522	57129	MRPL47	mitochondrial ribosomal protein L47	16	-1.34675	-3.92556	0.00142022	0.0596666	2.84765
ENSG00000117222	5929	RBBP5	RB binding protein 5, histone lysine methyltransferase complex subunit	15	-1.07453	-2.95669	0.00140578	0.0596666	2.85208
ENSG00000176134	N/A	AL445665.1	N/A	19	-2.10265	-5.58501	0.00141985	0.0596666	2.84776
ENSG00000184708	56478	EIF4ENIF1	eukaryotic translation initiation factor 4E nuclear import factor 1	17	-0.989811	-2.68682	0.00139109	0.0596666	2.85665
ENSG00000010072	83932	SPRTN	SprT-like N-terminal domain	19	-1.09584	-3.17019	0.00141208	0.0596666	2.85014
ENSG00000128534	84316	NAA38	N(alpha)-acetyltransferase 38, NatC auxiliary subunit	17	-1.6161	-4.57774	0.00140577	0.0596666	2.85209
ENSG00000125952	4149	MAX	MYC associated factor X	15	-1.52732	-4.36598	0.00138784	0.0596666	2.85766
ENSG00000137154	6194	RPS6	ribosomal protein S6	10	-1.839	-4.80931	0.00139162	0.0596666	2.85648
ENSG00000053501	55850	USE1	unconventional SNARE in the ER 1	20	-0.859425	-2.6616	0.00141579	0.0596666	2.849
ENSG00000110107	27339	PRPF19	pre-mRNA processing factor 19	7	-1.53712	-3.85492	0.00141232	0.0596666	2.85007
ENSG00000090266	4708	NDUFB2	NADH:ubiquinone oxidoreductase subunit B2	20	-1.75156	-4.99836	0.00140447	0.0596666	2.85249
ENSG00000162607	7398	USP1	ubiquitin specific peptidase 1	18	-1.48364	-4.45191	0.00139945	0.0596666	2.85404
ENSG00000116455	79084	WDR77	WD repeat domain 77	17	-1.78579	-4.93778	0.00144406	0.0605439	2.84042
ENSG00000185608	64976	MRPL40	mitochondrial ribosomal protein L40	18	-1.54731	-4.21692	0.00145795	0.0610015	2.83626
ENSG00000055950	84545	MRPL43	mitochondrial ribosomal protein L43	13	-1.19806	-3.15837	0.00146637	0.0612285	2.83376
ENSG00000116221	51253	MRPL37	mitochondrial ribosomal protein L37	18	-1.20566	-3.54683	0.00147651	0.0614013	2.83076
ENSG00000125445	51081	MRPS7	mitochondrial ribosomal protein S7	19	-0.75919	-2.14721	0.00147489	0.0614013	2.83124
ENSG00000186510	1187	CLCNKA	chloride voltage-gated channel Ka	20	-0.681648	-2.19682	0.0014844	0.0616041	2.82845
ENSG00000137547	29088	MRPL15	mitochondrial ribosomal protein L15	18	-1.12132	-3.29077	0.00150014	0.0621313	2.82387
ENSG00000144713	6161	RPL32	ribosomal protein L32	16	-1.74805	-4.80926	0.00150647	0.0622675	2.82204
ENSG00000211663	28797	IGLV3-19	immunoglobulin lambda variable 3-19	18	-1.43519	-3.90003	0.00151005	0.0622894	2.82101
ENSG00000172409	10978	CLP1	cleavage and polyadenylation factor I subunit 1	18	-1.35027	-4.18157	0.00152329	0.0623436	2.81722
ENSG00000092201	11198	SUPT16H	SPT16 homolog, facilitates chromatin remodeling subunit	18	-1.73873	-5.13902	0.0015187	0.0623436	2.81853
ENSG00000137807	9493	KIF23	kinesin family member 23	12	-1.81484	-4.83197	0.0015167	0.0623436	2.8191
ENSMUSG00000079105	730	C7	complement C7	19	-1.61972	-4.7813	0.00152355	0.0623436	2.81714
ENSG00000177700	5441	POLR2L	RNA polymerase II subunit L	10	-1.8408	-5.04745	0.0015373	0.0626558	2.81324
ENSG00000176102	1479	CSTF3	cleavage stimulation factor subunit 3	15	-1.16622	-3.4711	0.00153654	0.0626558	2.81346
ENSG00000171320	157570	ESCO2	establishment of sister chromatid cohesion N-acetyltransferase 2	18	-1.7877	-4.82234	0.00155061	0.0630726	2.8095
ENSG00000184260	8338	HIST2H2AC	histone cluster 2 H2A family member c	20	-1.0869	-3.27703	0.00156323	0.0634596	2.80598
ENSG00000121104	81558	FAM117A	family with sequence similarity 117 member A	20	-0.904527	-2.88223	0.00157042	0.0636254	2.80398
ENSG00000112249	10973	ASCC3	activating signal cointegrator 1 complex subunit 3	13	-1.55101	-4.40558	0.00157995	0.063885	2.80136
ENSG00000198829	56670	SUCNR1	succinate receptor 1	19	0.387474	1.27485	0.00159556	0.064389	2.79709
ENSG00000112081	6428	SRSF3	serine and arginine rich splicing factor 3	6	-1.71986	-4.07709	0.00160562	0.0645936	2.79436
ENSG00000215012	79680	C22orf29	chromosome 22 open reading frame 29	18	-1.598	-4.35225	0.00160695	0.0645936	2.794
ENSG00000130255	25873	RPL36	ribosomal protein L36	17	-1.47636	-4.24746	0.00161236	0.0646843	2.79254
ENSG00000135776	23456	ABCB10	ATP binding cassette subfamily B member 10	20	-1.80568	-4.90092	0.00161818	0.0647904	2.79097
ENSG00000100027	29799	YPEL1	yippee like 1	16	-1.64496	-4.59904	0.00162578	0.0649678	2.78894
ENSG00000167658	1938	EEF2	eukaryotic translation elongation factor 2	17	-1.12118	-3.35641	0.00163062	0.0650113	2.78765
ENSG00000269408	N/A	AL390778.1	N/A	20	0.319587	1.33822	0.00163323	0.0650113	2.78695
ENSG00000110619	833	CARS	cysteinyl-tRNA synthetase	15	-1.70894	-4.64934	0.00165711	0.0652483	2.78065
ENSG00000269468	N/A	AC004824.2	N/A	12	-1.57092	-4.30629	0.00165633	0.0652483	2.78085
ENSG00000198554	11169	WDHD1	WD repeat and HMG-box DNA binding protein 1	20	-0.645769	-1.76195	0.00165832	0.0652483	2.78033
ENSG00000153107	64682	ANAPC1	anaphase promoting complex subunit 1	16	-1.83216	-5.1267	0.00164606	0.0652483	2.78355
ENSG00000105676	93436	ARMC6	armadillo repeat containing 6	18	-1.25282	-3.80587	0.00165486	0.0652483	2.78124
ENSG00000146457	9589	WTAP	WT1 associated protein	18	-1.43261	-4.44792	0.00164831	0.0652483	2.78296
ENSG00000186376	7626	ZNF75D	zinc finger protein 75D	18	-1.43587	-4.1944	0.00166623	0.0654341	2.77826
ENSG00000172575	10125	RASGRP1	RAS guanyl releasing protein 1	20	-2.09647	-5.87564	0.00167728	0.0657416	2.77539
ENSG00000165792	64745	METTL17	methyltransferase like 17	17	-1.59532	-4.09297	0.00168412	0.0658837	2.77363
ENSG00000159753	N/A	RLTPR	N/A	16	-1.78242	-4.76437	0.00173127	0.0673627	2.76164
ENSG00000142700	63950	DMRTA2	DMRT like family A2	20	0.368951	1.46833	0.00172959	0.0673627	2.76206
ENSG00000170734	5429	POLH	DNA polymerase eta	17	-1.85543	-5.19323	0.00173181	0.0673627	2.7615
ENSG00000134597	51634	RBMX2	RNA binding motif protein, X-linked 2	16	-1.0463	-3.14725	0.00173892	0.0673833	2.75972
ENSG00000164808	23514	SPIDR	scaffolding protein involved in DNA repair	19	-0.702166	-2.14448	0.00173569	0.0673833	2.76053
ENSG00000215704	51032	CELA2B	chymotrypsin like elastase family member 2B	20	-0.536959	-1.71909	0.00174771	0.0675956	2.75753
ENSG00000162039	254528	MEIOB	meiosis specific with OB domains	20	-1.3619	-3.93053	0.00176226	0.0680298	2.75393
ENSG00000147382	92002	FAM58A	family with sequence similarity 58 member A	20	-1.00525	-3.0104	0.00177011	0.0682043	2.752
ENSG00000162236	6811	STX5	syntaxin 5	17	-1.80178	-4.87757	0.00178542	0.0684643	2.74826
ENSG00000086061	3301	DNAJA1	DnaJ heat shock protein family (Hsp40) member A1	11	-1.5799	-4.23031	0.0017869	0.0684643	2.7479
ENSG00000156384	119392	SFR1	SWI5 dependent homologous recombination repair protein 1	19	-0.880854	-2.92445	0.00178517	0.0684643	2.74832
ENSG00000171421	64979	MRPL36	mitochondrial ribosomal protein L36	18	-0.573616	-1.74588	0.00179032	0.068467	2.74707
ENSG00000239900	158	ADSL	adenylosuccinate lyase	20	-0.940191	-2.79671	0.00180822	0.0688942	2.74275
ENSG00000167005	11051	NUDT21	nudix hydrolase 21	17	-1.65529	-4.66553	0.00180626	0.0688942	2.74322
ENSG00000020633	864	RUNX3	runt related transcription factor 3	19	-1.50248	-4.49569	0.00181818	0.0690167	2.74036
ENSG00000173821	57674	RNF213	ring finger protein 213	17	-1.49091	-4.35903	0.00181636	0.0690167	2.7408
ENSG00000142751	54707	GPN2	GPN-loop GTPase 2	15	-1.05471	-3.03017	0.00182631	0.069197	2.73842
ENSG00000119414	5537	PPP6C	protein phosphatase 6 catalytic subunit	18	-1.08427	-3.12253	0.0018321	0.0692879	2.73705
ENSG00000100234	7078	TIMP3	TIMP metallopeptidase inhibitor 3	20	-1.58757	-4.48721	0.00184114	0.0695014	2.73491
ENSG00000170860	27258	LSM3	LSM3 homolog, U6 small nuclear RNA and mRNA degradation associated	13	-1.44069	-4.22311	0.00184879	0.0696617	2.73311
ENSG00000243251	267004	PGBD3	piggyBac transposable element derived 3	10	-2.07893	-5.24619	0.00186261	0.0700535	2.72988
ENSG00000100116	23464	GCAT	glycine C-acetyltransferase	20	-0.983323	-2.88859	0.00186633	0.0700645	2.72901
ENSG00000104901	27120	DKKL1	dickkopf like acrosomal protein 1	19	-0.778876	-2.27501	0.00187058	0.0700955	2.72802
ENSG00000244405	2119	ETV5	ETS variant 5	17	-1.32086	-3.85283	0.00187687	0.0702025	2.72657
ENSG00000105258	5438	POLR2I	RNA polymerase II subunit I	14	-1.68284	-4.95191	0.00189625	0.0707981	2.7221
ENSG00000130985	7317	UBA1	ubiquitin like modifier activating enzyme 1	14	-1.32868	-3.64003	0.00190036	0.070822	2.72116
ENSG00000115041	30818	KCNIP3	potassium voltage-gated channel interacting protein 3	20	0.301072	1.25991	0.00190806	0.0709268	2.71941
ENSG00000164615	819	CAMLG	calcium modulating ligand	17	-0.53646	-1.49064	0.0019101	0.0709268	2.71894
ENSG00000188375	440093	H3F3C	H3 histone family member 3C	17	-1.93724	-5.33149	0.00192807	0.0714644	2.71488
ENSG00000070495	23210	JMJD6	arginine demethylase and lysine hydroxylase	20	-0.72272	-2.17299	0.00193468	0.0715795	2.71339
ENSG00000100084	7290	HIRA	histone cell cycle regulator	15	-1.81573	-4.99042	0.0019517	0.0718921	2.70959
ENSG00000100142	5435	POLR2F	RNA polymerase II subunit F	16	-1.48605	-4.21999	0.00195367	0.0718921	2.70915
ENSG00000166200	9318	COPS2	COP9 signalosome subunit 2	17	-1.52732	-4.31845	0.00195001	0.0718921	2.70996
ENSG00000004838	51364	ZMYND10	zinc finger MYND-type containing 10	17	0.401064	1.31259	0.00196491	0.072168	2.70666
ENSG00000183837	29944	PNMA3	paraneoplastic Ma antigen 3	19	-1.35599	-4.02573	0.00196822	0.072168	2.70593
ENSG00000109670	55294	FBXW7	F-box and WD repeat domain containing 7	16	-1.75618	-4.88087	0.00198299	0.072251	2.70268
ENSG00000122692	55234	SMU1	DNA replication regulator and spliceosomal factor	13	-1.9266	-5.08396	0.0019952	0.072251	2.70001
ENSG00000149480	9219	MTA2	metastasis associated 1 family member 2	19	-0.59873	-1.75666	0.00197714	0.072251	2.70396
ENSG00000170215	100133121	FAM27B	family with sequence similarity 27 member B	13	-1.02998	-3.10132	0.00198655	0.072251	2.7019
ENSG00000069849	483	ATP1B3	ATPase Na+/K+ transporting subunit beta 3	20	-0.712606	-2.06641	0.00199251	0.072251	2.7006
ENSG00000132591	26284	ERAL1	Era like 12S mitochondrial rRNA chaperone 1	20	-0.831187	-2.3574	0.00199291	0.072251	2.70051
ENSG00000204822	116540	MRPL53	mitochondrial ribosomal protein L53	17	-0.492154	-1.48195	0.00198055	0.072251	2.70321
ENSG00000111667	8078	USP5	ubiquitin specific peptidase 5	18	-1.58669	-4.55633	0.00200856	0.0726064	2.69711
ENSG00000116194	9068	ANGPTL1	angiopoietin like 1	20	-1.17772	-3.60667	0.00201879	0.0727191	2.69491
ENSG00000171223	3726	JUNB	JunB proto-oncogene, AP-1 transcription factor subunit	16	-1.63266	-4.53658	0.00201767	0.0727191	2.69515
ENSG00000213397	55559	HAUS7	HAUS augmin like complex subunit 7	19	-1.19806	-3.53954	0.00202603	0.0728516	2.69335
ENSG00000101337	9777	TM9SF4	transmembrane 9 superfamily member 4	20	-0.741383	-2.61064	0.00203012	0.0728706	2.69248
ENSG00000108474	9487	PIGL	phosphatidylinositol glycan anchor biosynthesis class L	20	-0.73138	-2.07829	0.00204334	0.0731725	2.68966
ENSG00000063244	11338	U2AF2	U2 small nuclear RNA auxiliary factor 2	15	-1.55101	-4.44892	0.00204922	0.0731725	2.68841
ENSG00000198034	6191	RPS4X	ribosomal protein S4, X-linked	5	-2.01984	-4.37193	0.00204975	0.0731725	2.6883
ENSG00000150630	7424	VEGFC	vascular endothelial growth factor C	18	-1.47847	-4.2316	0.00205284	0.0731725	2.68765
ENSG00000228083	3448	IFNA14	interferon alpha 14	17	0.4462	1.73581	0.00206029	0.0733104	2.68607
ENSG00000134308	10971	YWHAQ	tyrosine 3-monooxygenase/tryptophan 5-monooxygenase activation protein theta	19	-1.67381	-4.98321	0.00208177	0.0739462	2.68157
ENSG00000130313	25796	PGLS	6-phosphogluconolactonase	18	-1.326	-3.59421	0.00210286	0.0744368	2.67719
ENSG00000107949	56647	BCCIP	BRCA2 and CDKN1A interacting protein	18	0.535556	1.44908	0.00210065	0.0744368	2.67765
ENSG00000188486	3014	H2AFX	H2A histone family member X	19	-1.61972	-4.56749	0.00211459	0.0747228	2.67477
ENSG00000203832	100288142	NBPF20	NBPF member 20	19	-0.723845	-2.22933	0.00214044	0.075506	2.6695
ENSG00000182446	55666	NPLOC4	NPL4 homolog, ubiquitin recognition factor	16	-1.47352	-4.30081	0.00214456	0.0755065	2.66866
ENSG00000013288	23324	MAN2B2	mannosidase alpha class 2B member 2	17	-1.51089	-4.4366	0.00215153	0.0755065	2.66725
ENSG00000178741	9377	COX5A	cytochrome c oxidase subunit 5A	18	-1.67164	-4.1953	0.0021479	0.0755065	2.66798
ENSG00000072501	8243	SMC1A	structural maintenance of chromosomes 1A	15	-1.69197	-4.84925	0.00217028	0.0759043	2.66348
ENSG00000105618	26121	PRPF31	pre-mRNA processing factor 31	15	-1.5799	-4.33593	0.00216879	0.0759043	2.66378
ENSG00000141696	N/A	LEPREL4	N/A	17	-0.727933	-2.42813	0.00218142	0.0760339	2.66126
ENSG00000175832	2118	ETV4	ETS variant 4	20	-1.57661	-4.61173	0.00217935	0.0760339	2.66167
ENSG00000020426	4331	MNAT1	MNAT1, CDK activating kinase assembly factor	17	-1.75618	-4.63253	0.00218636	0.0760765	2.66028
ENSG00000161298	84911	ZNF382	zinc finger protein 382	20	0.41513	1.48633	0.00221556	0.0769615	2.65452
ENSG00000134640	4544	MTNR1B	melatonin receptor 1B	20	0.275147	1.09782	0.00222547	0.0770586	2.65258
ENSG00000165417	2957	GTF2A1	general transcription factor IIA subunit 1	14	-1.53838	-4.14967	0.00223087	0.0770586	2.65152
ENSG00000124107	6590	SLPI	secretory leukocyte peptidase inhibitor	17	-1.01511	-2.74063	0.00223106	0.0770586	2.65149
ENSG00000211658	28791	IGLV3-27	immunoglobulin lambda variable 3-27	18	-1.44961	-4.16917	0.00223342	0.0770586	2.65103
ENSG00000109536	2483	FRG1	FSHD region gene 1	17	-1.5799	-4.48624	0.00224984	0.0771051	2.64785
ENSG00000138755	4283	CXCL9	C-X-C motif chemokine ligand 9	20	-1.24059	-3.84377	0.00224519	0.0771051	2.64875
ENSG00000254737	390264	OR10G4	olfactory receptor family 10 subfamily G member 4	20	0.263507	1.10339	0.0022483	0.0771051	2.64814
ENSG00000153815	80790	CMIP	c-Maf inducing protein	12	-2.13937	-5.54393	0.00224498	0.0771051	2.64879
ENSG00000228537	N/A	AL353608.1	N/A	20	-1.06754	-3.25008	0.00225701	0.0772213	2.64647
ENSG00000165501	122769	LRR1	leucine rich repeat protein 1	17	-1.01828	-3.15304	0.00226172	0.0772533	2.64556
ENSG00000149150	8501	SLC43A1	solute carrier family 43 member 1	20	0.38689	1.57438	0.00227023	0.0774149	2.64393
ENSG00000136931	2516	NR5A1	nuclear receptor subfamily 5 group A member 1	19	-0.571851	-1.70143	0.00228755	0.0777461	2.64063
ENSG00000135144	1840	DTX1	deltex E3 ubiquitin ligase 1	20	-1.65359	-4.5901	0.00228714	0.0777461	2.64071
ENSG00000145349	817	CAMK2D	calcium/calmodulin dependent protein kinase II delta	20	-0.956112	-2.8517	0.00229303	0.0778034	2.63959
ENSG00000196458	100289635	ZNF605	zinc finger protein 605	18	-1.14748	-3.52222	0.00230565	0.0778443	2.63721
ENSG00000181222	5430	POLR2A	RNA polymerase II subunit A	10	-1.45809	-3.82468	0.0023027	0.0778443	2.63776
ENSG00000180638	146802	SLC47A2	solute carrier family 47 member 2	20	0.314364	1.31635	0.00230258	0.0778443	2.63779
ENSG00000189058	347	APOD	apolipoprotein D	20	-1.35936	-4.0292	0.00231102	0.0778968	2.6362
ENSG00000091879	285	ANGPT2	angiopoietin 2	20	-1.66293	-4.97893	0.00232246	0.0780256	2.63405
ENSG00000162892	11009	IL24	interleukin 24	18	-0.834396	-2.41456	0.00232229	0.0780256	2.63408
ENSG00000105835	10135	NAMPT	nicotinamide phosphoribosyltransferase	14	-1.21101	-3.30748	0.00233207	0.0780918	2.63226
ENSG00000164022	9255	AIMP1	aminoacyl tRNA synthetase complex interacting multifunctional protein 1	20	-0.779309	-2.38003	0.00233005	0.0780918	2.63264
ENSG00000126216	10426	TUBGCP3	tubulin gamma complex associated protein 3	17	-1.9266	-5.31554	0.00234195	0.0782947	2.63042
ENSG00000205362	4489	MT1A	metallothionein 1A	19	-0.715812	-2.30357	0.00234984	0.0783025	2.62896
ENSG00000154945	91369	ANKRD40	ankyrin repeat domain 40	20	-0.530123	-1.56172	0.00234714	0.0783025	2.62946
ENSG00000159399	3099	HK2	hexokinase 2	20	-1.68493	-4.50568	0.00236154	0.0785556	2.6268
ENSG00000130227	23039	XPO7	exportin 7	19	-0.669685	-2.17885	0.00236512	0.0785556	2.62615
ENSG00000152382	117143	TADA1	transcriptional adaptor 1	20	-0.85083	-2.42517	0.00238001	0.0789223	2.62342
ENSG00000213927	10850	CCL27	C-C motif chemokine ligand 27	20	-1.20844	-3.39337	0.00244511	0.0808191	2.6117
ENSG00000169045	3187	HNRNPH1	heterogeneous nuclear ribonucleoprotein H1	17	-1.46002	-4.36753	0.00244141	0.0808191	2.61236
ENSG00000165819	56339	METTL3	methyltransferase like 3	20	-0.490291	-1.4673	0.00249954	0.0824848	2.60214
ENSG00000211642	28772	IGLV10-54	immunoglobulin lambda variable 10-54	19	-1.28312	-3.70469	0.00252143	0.0825786	2.59835
ENSG00000089250	4842	NOS1	nitric oxide synthase 1	20	-1.86572	-5.44943	0.00252073	0.0825786	2.59847
ENSG00000023608	6617	SNAPC1	small nuclear RNA activating complex polypeptide 1	18	-1.00138	-3.22416	0.00252256	0.0825786	2.59816
ENSG00000224389	721	C4B	complement C4B (Chido blood group)	18	-0.851154	-2.6296	0.00251995	0.0825786	2.59861
ENSG00000178105	1662	DDX10	DEAD-box helicase 10	13	-1.41972	-4.09268	0.00251497	0.0825786	2.59947
ENSG00000075399	9605	VPS9D1	VPS9 domain containing 1	20	-1.29368	-3.93223	0.00253387	0.0827486	2.59622
ENSG00000198900	7150	TOP1	topoisomerase (DNA) I	12	-1.60752	-4.5288	0.00253584	0.0827486	2.59588
ENSG00000173175	111	ADCY5	adenylate cyclase 5	18	-2.07833	-5.49145	0.00255748	0.0831893	2.59219
ENSG00000166145	6692	SPINT1	serine peptidase inhibitor, Kunitz type 1	20	0.296562	1.24181	0.00255357	0.0831893	2.59285
ENSG00000115694	10494	STK25	serine/threonine kinase 25	18	-0.983519	-2.96939	0.00256913	0.0834356	2.59021
ENSG00000116679	10625	IVNS1ABP	influenza virus NS1A binding protein	20	-0.725157	-2.10783	0.00257367	0.0834504	2.58945
ENSG00000146857	346673	STRA8	stimulated by retinoic acid 8	17	-1.14581	-3.15021	0.00258451	0.0836695	2.58762
ENSG00000152234	498	ATP5A1	ATP synthase, H+ transporting, mitochondrial F1 complex, alpha subunit 1, cardiac muscle	17	-1.72564	-5.20101	0.00260048	0.0840291	2.58495
ENSG00000122008	51426	POLK	DNA polymerase kappa	18	-1.33547	-3.86967	0.00260384	0.0840291	2.58439
ENSG00000099901	5902	RANBP1	RAN binding protein 1	17	-1.80178	-4.92895	0.00261099	0.0841272	2.5832
ENSG00000158435	55571	CNOT11	CCR4-NOT transcription complex subunit 11	17	0.362678	1.36606	0.00262738	0.0843897	2.58048
ENSG00000022556	55655	NLRP2	NLR family pyrin domain containing 2	20	-1.56545	-4.39595	0.00262633	0.0843897	2.58065
ENSG00000197461	5154	PDGFA	platelet derived growth factor subunit A	18	-1.36526	-4.093	0.00263543	0.0845156	2.57915
ENSG00000102466	2259	FGF14	fibroblast growth factor 14	16	-1.23664	-3.93653	0.00264256	0.0846114	2.57798
ENSG00000100916	84312	BRMS1L	breast cancer metastasis-suppressor 1 like	17	0.584748	1.80629	0.00265004	0.0847185	2.57675
ENSG00000164048	51385	ZNF589	zinc finger protein 589	17	0.45704	1.43237	0.0026551	0.0847479	2.57592
ENSG00000134245	7482	WNT2B	Wnt family member 2B	19	-0.923166	-2.89058	0.00266036	0.0847834	2.57506
ENSG00000167460	7171	TPM4	tropomyosin 4	18	-1.46834	-4.23215	0.00266875	0.0847868	2.57369
ENSG00000159210	11267	SNF8	SNF8, ESCRT-II complex subunit	20	0.327088	1.2223	0.00266511	0.0847868	2.57428
ENSG00000135476	9700	ESPL1	extra spindle pole bodies like 1, separase	11	-1.9146	-5.06284	0.00272419	0.0857701	2.56476
ENSG00000243477	24142	NAT6	N-acetyltransferase 6	18	-1.30669	-3.52665	0.00271667	0.0857701	2.56596
ENSG00000100290	638	BIK	BCL2 interacting killer	20	-1.63456	-4.6029	0.00271578	0.0857701	2.56611
ENSG00000097046	8317	CDC7	cell division cycle 7	17	-1.69168	-4.63002	0.00272486	0.0857701	2.56466
ENSG00000104897	8175	SF3A2	splicing factor 3a subunit 2	16	-1.65698	-4.67252	0.00271921	0.0857701	2.56556
ENSG00000154839	220134	SKA1	spindle and kinetochore associated complex subunit 1	16	-1.29586	-3.69815	0.00271595	0.0857701	2.56608
ENSG00000127252	57110	HRASLS	HRAS like suppressor	20	-0.914559	-2.89599	0.00274558	0.0862896	2.56137
ENSG00000132432	23480	SEC61G	Sec61 translocon gamma subunit	19	0.492958	1.92368	0.0027516	0.0863462	2.56041
ENSG00000112877	55722	CEP72	centrosomal protein 72	16	-1.87323	-4.92658	0.00276341	0.0865839	2.55856
ENSG00000125755	8189	SYMPK	symplekin	19	-1.6161	-4.29569	0.00277063	0.0866775	2.55742
ENSG00000162813	10380	BPNT1	3'(2'), 5'-bisphosphate nucleotidase 1	18	-0.720731	-2.12794	0.00278872	0.0869873	2.5546
ENSG00000134283	51535	PPHLN1	periphilin 1	20	-0.752228	-2.38676	0.00279329	0.0869873	2.55388
ENSG00000120992	10434	LYPLA1	lysophospholipase I	20	0.27132	1.13611	0.00278949	0.0869873	2.55448
ENSG00000155115	112495	GTF3C6	general transcription factor IIIC subunit 6	20	0.324875	1.26701	0.00281236	0.0873156	2.55093
ENSG00000177455	930	CD19	CD19 molecule	18	-1.76535	-5.01943	0.00281226	0.0873156	2.55094
ENSG00000107281	56654	NPDC1	neural proliferation, differentiation and control 1	20	0.342927	1.34717	0.00282167	0.0873385	2.54949
ENSG00000101447	81610	FAM83D	family with sequence similarity 83 member D	19	-0.620741	-1.82995	0.00282591	0.0873385	2.54884
ENSG00000198843	N/A	SELT	N/A	19	0.338587	1.36587	0.00282506	0.0873385	2.54897
ENSG00000197734	283579	C14orf178	chromosome 14 open reading frame 178	19	-1.16827	-3.36621	0.0028355	0.0874277	2.54737
ENSG00000115568	7701	ZNF142	zinc finger protein 142	20	-0.836275	-2.34452	0.00283734	0.0874277	2.54709
ENSG00000102145	2623	GATA1	GATA binding protein 1	5	-1.93724	-4.20024	0.00285676	0.0878939	2.54413
ENSG00000085872	10523	CHERP	calcium homeostasis endoplasmic reticulum protein	15	-1.69168	-4.29913	0.00288803	0.0887222	2.5394
ENSG00000002016	5893	RAD52	RAD52 homolog, DNA repair protein	19	-1.9146	-5.43753	0.00289253	0.0887275	2.53872
ENSG00000149136	6749	SSRP1	structure specific recognition protein 1	18	-1.70658	-5.0972	0.00291389	0.0892488	2.53553
ENSG00000127603	23499	MACF1	microtubule-actin crosslinking factor 1	18	-1.14697	-3.4653	0.00293569	0.0893816	2.53229
ENSG00000128713	3237	HOXD11	homeobox D11	19	-1.57364	-4.70031	0.0029357	0.0893816	2.53229
ENSG00000197063	4097	MAFG	MAF bZIP transcription factor G	20	-0.740711	-2.30442	0.00292906	0.0893816	2.53327
ENSG00000101439	1471	CST3	cystatin C	19	-1.7418	-4.84935	0.00293162	0.0893816	2.53289
ENSG00000112972	3157	HMGCS1	3-hydroxy-3-methylglutaryl-CoA synthase 1	18	-1.4027	-4.07201	0.0029456	0.0895497	2.53083
ENSG00000173442	254102	EHBP1L1	EH domain binding protein 1 like 1	20	0.355723	1.32237	0.00296099	0.089884	2.52856
ENSG00000078596	9452	ITM2A	integral membrane protein 2A	16	-1.18154	-3.42047	0.00297019	0.0899962	2.52722
ENSG00000198015	28977	MRPL42	mitochondrial ribosomal protein L42	17	-1.3982	-3.68991	0.00297348	0.0899962	2.52673
ENSG00000120656	6883	TAF12	TATA-box binding protein associated factor 12	19	-0.965982	-3.35805	0.00298034	0.0900707	2.52573
ENSG00000015475	637	BID	BH3 interacting domain death agonist	17	-1.96905	-5.11215	0.00300231	0.0905657	2.52254
ENSG00000130175	5589	PRKCSH	protein kinase C substrate 80K-H	19	-1.61972	-4.77108	0.00300558	0.0905657	2.52207
ENSG00000181163	4869	NPM1	nucleophosmin	10	-1.69987	-3.8948	0.00301252	0.0906413	2.52107
ENSG00000169905	163590	TOR1AIP2	torsin 1A interacting protein 2	20	-0.472816	-1.41829	0.00301734	0.0906532	2.52038
ENSG00000000419	8813	DPM1	dolichyl-phosphate mannosyltransferase subunit 1, catalytic	20	0.322423	1.3501	0.00302844	0.0907251	2.51878
ENSG00000161055	92304	SCGB3A1	secretoglobin family 3A member 1	19	-1.14953	-3.43718	0.00302861	0.0907251	2.51876
ENSG00000145088	55840	EAF2	ELL associated factor 2	20	0.360799	1.24992	0.00303488	0.0907801	2.51786
ENSG00000249915	10016	PDCD6	programmed cell death 6	20	-1.20707	-3.63309	0.00303957	0.0907877	2.51719
ENSG00000013810	10460	TACC3	transforming acidic coiled-coil containing protein 3	17	-1.57364	-4.76152	0.00306106	0.0912964	2.51413
ENSG00000132386	5176	SERPINF1	serpin family F member 1	19	-0.828301	-2.45783	0.00307758	0.0916554	2.51179
ENSG00000169764	7360	UGP2	UDP-glucose pyrophosphorylase 2	20	-1.33505	-3.54825	0.00308239	0.0916653	2.51111
ENSG00000139180	4704	NDUFA9	NADH:ubiquinone oxidoreductase subunit A9	20	-0.520371	-1.58593	0.00308775	0.0916913	2.51036
ENSG00000189186	347442	DCAF8L2	DDB1 and CUL4 associated factor 8 like 2	19	-0.433111	-1.34386	0.00309712	0.0918364	2.50904
ENSG00000176928	51301	GCNT4	glucosaminyl (N-acetyl) transferase 4, core 2	19	-1.63607	-4.58656	0.00310448	0.0918728	2.50801
ENSG00000084092	84273	NOA1	nitric oxide associated 1	18	-0.872822	-2.4234	0.00310733	0.0918728	2.50761
ENSG00000102096	11040	PIM2	Pim-2 proto-oncogene, serine/threonine kinase	19	-0.643849	-1.88347	0.00311186	0.0918738	2.50698
ENSG00000129159	3746	KCNC1	potassium voltage-gated channel subfamily C member 1	20	0.224865	0.941589	0.00313481	0.0924181	2.50379
ENSG00000122145	50945	TBX22	T-box 22	18	-0.980891	-2.91428	0.00314287	0.0925224	2.50267
ENSG00000184881	79345	OR51B2	olfactory receptor family 51 subfamily B member 2 (gene/pseudogene)	20	-0.426698	-1.43516	0.00315387	0.092713	2.50116
ENSG00000141012	2588	GALNS	galactosamine (N-acetyl)-6-sulfatase	18	-1.70573	-4.67671	0.00316045	0.0927731	2.50025
ENSG00000118620	80264	ZNF430	zinc finger protein 430	19	-1.53712	-4.35463	0.00317675	0.0927784	2.49802
ENSG00000075234	55020	TTC38	tetratricopeptide repeat domain 38	18	-0.873118	-2.50661	0.00317877	0.0927784	2.49774
ENSG00000075702	284403	WDR62	WD repeat domain 62	20	0.320253	1.29088	0.00317213	0.0927784	2.49865
ENSG00000203443	N/A	AC092964.1	N/A	5	-1.98001	-4.29299	0.00316874	0.0927784	2.49911
ENSG00000172020	2596	GAP43	growth associated protein 43	20	0.277884	1.1636	0.0032077	0.0927886	2.49381
ENSG00000185920	5727	PTCH1	patched 1	19	-1.23229	-4.05258	0.0031994	0.0927886	2.49493
ENSG00000066044	1994	ELAVL1	ELAV like RNA binding protein 1	18	-1.29828	-3.34864	0.00321179	0.0927886	2.49325
ENSG00000145506	85409	NKD2	naked cuticle homolog 2	20	0.392743	1.58988	0.00321449	0.0927886	2.49289
ENSG00000187790	57697	FANCM	Fanconi anemia complementation group M	19	-1.19806	-3.47985	0.00321806	0.0927886	2.49241
ENSG00000154719	54148	MRPL39	mitochondrial ribosomal protein L39	18	-2.10642	-5.01091	0.00321179	0.0927886	2.49325
ENSG00000141429	2589	GALNT1	polypeptide N-acetylgalactosaminyltransferase 1	18	-0.9805	-2.99476	0.00321994	0.0927886	2.49215
ENSG00000204788	N/A	CR769776.1	N/A	19	-0.363582	-1.10594	0.00319404	0.0927886	2.49566
ENSG00000170312	983	CDK1	cyclin dependent kinase 1	17	-1.44069	-4.21887	0.00318803	0.0927886	2.49648
ENSG00000211776	28691	TRAV2	T cell receptor alpha variable 2	20	0.377997	1.3046	0.00322624	0.0928396	2.4913
ENSG00000112640	5528	PPP2R5D	protein phosphatase 2 regulatory subunit B'delta	20	-0.833788	-2.52516	0.00323307	0.0929053	2.49039
ENSG00000144635	51143	DYNC1LI1	dynein cytoplasmic 1 light intermediate chain 1	18	-1.58586	-4.47344	0.00327447	0.0930857	2.48486
ENSG00000100162	79019	CENPM	centromere protein M	17	-1.38885	-3.67865	0.00327487	0.0930857	2.48481
ENSG00000168263	169522	KCNV2	potassium voltage-gated channel modifier subfamily V member 2	20	0.288052	1.20617	0.00327114	0.0930857	2.4853
ENSG00000169297	190	NR0B1	nuclear receptor subfamily 0 group B member 1	19	-0.750943	-2.21078	0.00326017	0.0930857	2.48676
ENSG00000163888	94032	CAMK2N2	calcium/calmodulin dependent protein kinase II inhibitor 2	19	0.353991	1.26364	0.00325504	0.0930857	2.48744
ENSG00000127526	79939	SLC35E1	solute carrier family 35 member E1	18	-0.452085	-1.32281	0.00327116	0.0930857	2.4853
ENSG00000171453	9533	POLR1C	RNA polymerase I subunit C	14	-1.74964	-4.74786	0.00327574	0.0930857	2.48469
ENSG00000120334	91687	CENPL	centromere protein L	12	-1.81957	-4.97778	0.00326315	0.0930857	2.48636
ENSG00000254996	404734	ANKHD1-EIF4EBP3	ANKHD1-EIF4EBP3 readthrough	19	-0.80865	-2.29816	0.00331482	0.0940656	2.47954
ENSG00000101126	23394	ADNP	activity dependent neuroprotector homeobox	19	0.313478	1.28251	0.00332004	0.0940832	2.47886
ENSG00000168802	54921	CHTF8	chromosome transmission fidelity factor 8	28	-0.542018	-1.66377	0.00332862	0.0941957	2.47774
ENSG00000172058	8293	SERF1A	small EDRK-rich factor 1A	20	-1.12962	-3.39761	0.00334308	0.0944743	2.47585
ENSG00000121152	23397	NCAPH	non-SMC condensin I complex subunit H	16	-1.26713	-3.5921	0.00335921	0.0946172	2.47376
ENSG00000174374	N/A	WBSCR16	N/A	20	-0.687371	-1.97747	0.00336201	0.0946172	2.4734
ENSG00000161133	373856	USP41	ubiquitin specific peptidase 41	19	-0.730473	-2.05386	0.00336073	0.0946172	2.47357
ENSG00000012048	672	BRCA1	BRCA1, DNA repair associated	18	-1.19806	-3.5617	0.00340045	0.0947128	2.46846
ENSG00000138180	55165	CEP55	centrosomal protein 55	18	-1.40522	-3.88473	0.00339086	0.0947128	2.46969
ENSG00000166387	8495	PPFIBP2	PPFIA binding protein 2	17	0.354338	1.35721	0.00338416	0.0947128	2.47055
ENSG00000062822	5424	POLD1	DNA polymerase delta 1, catalytic subunit	18	-1.58723	-4.6105	0.00339942	0.0947128	2.4686
ENSG00000164112	132332	TMEM155	transmembrane protein 155	20	-1.30595	-3.92164	0.00338621	0.0947128	2.47029
ENSG00000106245	8896	BUD31	BUD31 homolog	14	-1.57364	-4.49429	0.00339873	0.0947128	2.46868
ENSG00000198681	4100	MAGEA1	MAGE family member A1	18	-1.70658	-4.96325	0.00339463	0.0947128	2.46921
ENSG00000140993	91151	TIGD7	tigger transposable element derived 7	20	-1.65449	-4.68197	0.00340244	0.0947128	2.46821
ENSG00000144771	57408	LRTM1	leucine rich repeats and transmembrane domains 1	20	0.356371	1.49225	0.00341319	0.0948829	2.46684
ENSG00000142186	57410	SCYL1	SCY1 like pseudokinase 1	19	-1.52732	-4.49399	0.00342698	0.0951369	2.46509
ENSG00000268948	N/A	AC004017.1	N/A	7	-1.7418	-4.22	0.00343441	0.095214	2.46415
ENSG00000101546	79863	RBFA	ribosome binding factor A (putative)	12	-1.38016	-3.61221	0.0034468	0.0953183	2.46258
ENSG00000108830	8153	RND2	Rho family GTPase 2	18	0.406861	1.35755	0.00346612	0.0953183	2.46016
ENSG00000203286	N/A	AL365202.1	N/A	10	-2.1786	-5.31858	0.00345841	0.0953183	2.46112
ENSG00000174951	2523	FUT1	fucosyltransferase 1 (H blood group)	20	-1.47352	-4.19861	0.00346408	0.0953183	2.46041
ENSG00000130813	55337	C19orf66	chromosome 19 open reading frame 66	19	-1.81395	-5.04816	0.0034509	0.0953183	2.46207
ENSG00000158796	9191	DEDD	death effector domain containing	19	-2.10265	-5.22558	0.00345462	0.0953183	2.4616
ENSG00000131747	7153	TOP2A	topoisomerase (DNA) II alpha	17	-1.41972	-3.95633	0.00347584	0.0954549	2.45894
ENSG00000139514	6541	SLC7A1	solute carrier family 7 member 1	19	-0.710382	-2.05242	0.00348042	0.0954549	2.45837
ENSG00000129946	25759	SHC2	SHC adaptor protein 2	19	-1.14953	-3.27464	0.00351188	0.0961889	2.45446
ENSG00000140365	54939	COMMD4	COMM domain containing 4	15	-1.65529	-4.74154	0.00352762	0.0964907	2.45252
ENSG00000089685	332	BIRC5	baculoviral IAP repeat containing 5	5	-1.8408	-3.99116	0.00353904	0.096545	2.45111
ENSG00000140534	90381	TICRR	TOPBP1 interacting checkpoint and replication regulator	15	-1.5799	-4.36137	0.00353461	0.096545	2.45166
ENSG00000137103	51754	TMEM8B	transmembrane protein 8B	19	-1.13403	-3.45751	0.00354777	0.0965494	2.45005
ENSG00000105829	10282	BET1	Bet1 golgi vesicular membrane trafficking protein	20	-0.804061	-2.3834	0.00354864	0.0965494	2.44994
ENSG00000131368	64432	MRPS25	mitochondrial ribosomal protein S25	17	-1.0908	-2.92614	0.00356831	0.0969556	2.44754
ENSG00000120057	6425	SFRP5	secreted frizzled related protein 5	19	-1.12341	-3.08205	0.00359905	0.0971459	2.44381
ENSG00000159842	29	ABR	active BCR-related	19	-0.654766	-1.90049	0.00359449	0.0971459	2.44436
ENSG00000159259	8208	CHAF1B	chromatin assembly factor 1 subunit B	13	-1.41972	-4.03903	0.00359144	0.0971459	2.44473
ENSG00000106415	113263	GLCCI1	glucocorticoid induced 1	19	-0.953474	-2.92886	0.00359344	0.0971459	2.44449
ENSG00000198075	27233	SULT1C4	sulfotransferase family 1C member 4	18	-0.927719	-2.67911	0.00359553	0.0971459	2.44424
ENSG00000175203	10540	DCTN2	dynactin subunit 2	18	-1.6357	-4.41523	0.00361722	0.0975076	2.44163
ENSG00000183207	10856	RUVBL2	RuvB like AAA ATPase 2	14	-2.19268	-5.38521	0.00365409	0.0983721	2.43722
ENSG00000136450	6426	SRSF1	serine and arginine rich splicing factor 1	15	-1.70894	-4.53496	0.00367674	0.0988516	2.43454
ENSG00000106633	2645	GCK	glucokinase	20	-0.56836	-1.6076	0.0037051	0.0994834	2.4312
ENSG00000226364	N/A	AC102948.2	N/A	11	-1.24236	-3.50932	0.00372216	0.0998105	2.4292
ENSG00000152240	115106	HAUS1	HAUS augmin like complex subunit 1	13	-2.07486	-5.18151	0.00373513	0.100027	2.42769
ENSG00000120699	11340	EXOSC8	exosome component 8	16	-1.54048	-4.00673	0.00376609	0.100724	2.42411
ENSG00000146067	54540	FAM193B	family with sequence similarity 193 member B	18	-1.59131	-4.66422	0.00378333	0.100922	2.42213
ENSG00000134748	84950	PRPF38A	pre-mRNA processing factor 38A	15	-1.41972	-4.0181	0.00378207	0.100922	2.42227
ENSG00000168237	132158	GLYCTK	glycerate kinase	20	0.400574	1.56086	0.00380542	0.101366	2.4196
ENSG00000172000	80032	ZNF556	zinc finger protein 556	19	-1.82931	-4.86092	0.0038099	0.101366	2.41909
ENSG00000113312	7265	TTC1	tetratricopeptide repeat domain 1	20	-0.691517	-1.92905	0.00382093	0.101527	2.41783
ENSG00000082515	29093	MRPL22	mitochondrial ribosomal protein L22	20	-1.05847	-3.08232	0.00383396	0.101742	2.41635
ENSG00000116096	6697	SPR	sepiapterin reductase (7,8-dihydrobiopterin:NADP+ oxidoreductase)	20	-0.631158	-1.92478	0.00385941	0.102284	2.41348
ENSG00000106399	6119	RPA3	replication protein A3	13	-1.41972	-3.86665	0.00387356	0.102461	2.41189
ENSG00000139343	6636	SNRPF	small nuclear ribonucleoprotein polypeptide F	18	-1.46235	-4.38868	0.0038761	0.102461	2.41161
ENSG00000138592	9101	USP8	ubiquitin specific peptidase 8	17	-1.28312	-3.55992	0.00390662	0.103135	2.4082
ENSG00000142611	63976	PRDM16	PR/SET domain 16	20	-1.12541	-3.36498	0.00392705	0.103365	2.40593
ENSG00000157828	140032	RPS4Y2	ribosomal protein S4, Y-linked 2	20	0.363576	1.09508	0.00392853	0.103365	2.40577
ENSG00000159592	60313	GPBP1L1	GC-rich promoter binding protein 1 like 1	18	-1.04105	-3.179	0.00393048	0.103365	2.40555
ENSG00000106344	55131	RBM28	RNA binding motif protein 28	20	-0.62875	-1.99687	0.00393558	0.103366	2.40499
ENSG00000183077	125061	AFMID	arylformamidase	19	-1.65529	-4.84009	0.00395243	0.103635	2.40314
ENSG00000105372	6223	RPS19	ribosomal protein S19	15	-1.59532	-4.04837	0.00395597	0.103635	2.40275
ENSG00000122678	27434	POLM	DNA polymerase mu	19	-1.5799	-4.44035	0.00397813	0.104082	2.40032
ENSG00000152223	57724	EPG5	ectopic P-granules autophagy protein 5 homolog	17	-1.57364	-4.68245	0.00400575	0.104582	2.39732
ENSG00000092531	8773	SNAP23	synaptosome associated protein 23	19	-0.609327	-1.87335	0.00400746	0.104582	2.39713
ENSG00000101812	286436	H2BFM	H2B histone family member M	20	0.325119	1.30687	0.00401273	0.104587	2.39656
ENSG00000204642	3134	HLA-F	major histocompatibility complex, class I, F	20	-0.791279	-2.25254	0.00403394	0.10466	2.39427
ENSG00000205476	317762	CCDC85C	coiled-coil domain containing 85C	20	-1.03829	-3.26519	0.00402863	0.10466	2.39484
ENSG00000130511	170463	SSBP4	single stranded DNA binding protein 4	19	-1.05669	-3.07925	0.00403854	0.10466	2.39378
ENSG00000100410	84844	PHF5A	PHD finger protein 5A	13	-1.96905	-4.73901	0.00404111	0.10466	2.3935
ENSG00000160948	51160	VPS28	VPS28, ESCRT-I subunit	17	-0.793278	-2.24722	0.00403408	0.10466	2.39426
ENSG00000163170	388962	BOLA3	bolA family member 3	20	-0.473601	-1.26791	0.00404649	0.104666	2.39292
ENSG00000172273	25988	HINFP	histone H4 transcription factor	18	-1.46287	-4.52615	0.00406987	0.105138	2.39042
ENSG00000086712	55787	TXLNG	taxilin gamma	20	-1.4302	-4.215	0.00408779	0.105468	2.38851
ENSG00000144867	58477	SRPRB	SRP receptor beta subunit	19	0.481961	1.54759	0.00411602	0.105796	2.38552
ENSG00000163995	84448	ABLIM2	actin binding LIM protein family member 2	19	-0.948394	-3.1137	0.00411206	0.105796	2.38594
ENSG00000161956	26168	SENP3	SUMO1/sentrin/SMT3 specific peptidase 3	20	-0.814036	-2.34879	0.00410975	0.105796	2.38618
ENSG00000130962	5638	PRRG1	proline rich and Gla domain 1	18	0.31357	1.25204	0.00412794	0.105969	2.38427
ENSG00000112242	1871	E2F3	E2F transcription factor 3	20	-0.80943	-2.3761	0.0041458	0.106295	2.38239
ENSG00000164190	25836	NIPBL	NIPBL, cohesin loading factor	15	-1.63607	-4.35619	0.00415104	0.106296	2.38184
ENSG00000072803	23291	FBXW11	F-box and WD repeat domain containing 11	19	-1.5846	-4.23096	0.00416869	0.106481	2.38
ENSG00000204370	6392	SDHD	succinate dehydrogenase complex subunit D	15	-1.44069	-4.28762	0.00416862	0.106481	2.38001
ENSG00000161217	5130	PCYT1A	phosphate cytidylyltransferase 1, choline, alpha	19	-1.38885	-4.13478	0.00419001	0.106892	2.37778
ENSG00000197472	57116	ZNF695	zinc finger protein 695	16	-0.907985	-2.64864	0.00422833	0.107201	2.37383
ENSG00000186930	337967	KRTAP6-2	keratin associated protein 6-2	17	0.325352	0.968473	0.00422375	0.107201	2.3743
ENSG00000109705	579	NKX3-2	NK3 homeobox 2	15	-1.38885	-4.20973	0.00422635	0.107201	2.37403
ENSG00000173692	5707	PSMD1	proteasome 26S subunit, non-ATPase 1	12	-1.67317	-4.47842	0.00422166	0.107201	2.37452
ENSG00000135336	23595	ORC3	origin recognition complex subunit 3	19	-1.19375	-3.63219	0.00420941	0.107201	2.37578
ENSG00000087087	51593	SRRT	serrate, RNA effector molecule	19	-1.28312	-3.74575	0.00426849	0.10727	2.36973
ENSG00000139146	58516	FAM60A	family with sequence similarity 60 member A	17	-1.32485	-4.10554	0.00427339	0.10727	2.36923
ENSG00000133316	54663	WDR74	WD repeat domain 74	19	-1.14953	-3.13995	0.00425375	0.10727	2.37123
ENSG00000111879	79632	FAM184A	family with sequence similarity 184 member A	16	-1.61759	-4.59595	0.00427821	0.10727	2.36874
ENSG00000103160	83693	HSDL1	hydroxysteroid dehydrogenase like 1	19	-0.73587	-2.19684	0.00425048	0.10727	2.37156
ENSG00000215274	102724473	GAGE10	G antigen 10	20	0.348209	1.39745	0.00424613	0.10727	2.37201
ENSG00000197771	79892	MCMBP	minichromosome maintenance complex binding protein	17	-1.7418	-4.74225	0.00425996	0.10727	2.37059
ENSG00000148985	27315	PGAP2	post-GPI attachment to proteins 2	18	-1.45855	-4.13954	0.00425683	0.10727	2.37091
ENSG00000120658	55068	ENOX1	ecto-NOX disulfide-thiol exchanger 1	20	-0.848778	-2.4099	0.00427165	0.10727	2.3694
ENSG00000114374	8287	USP9Y	ubiquitin specific peptidase 9, Y-linked	18	0.270333	1.05698	0.0042948	0.107554	2.36706
ENSG00000104883	92960	PEX11G	peroxisomal biogenesis factor 11 gamma	17	-1.11027	-3.07939	0.00431217	0.107857	2.3653
ENSG00000198610	1109	AKR1C4	aldo-keto reductase family 1 member C4	19	-1.24236	-3.70502	0.00432666	0.108087	2.36385
ENSG00000211667	28802	IGLV3-12	immunoglobulin lambda variable 3-12	20	-1.8148	-4.58357	0.00434865	0.108504	2.36165
ENSG00000089091	55184	DZANK1	double zinc ribbon and ankyrin repeat domains 1	18	-1.22021	-3.39792	0.00435577	0.108549	2.36094
ENSG00000001084	2729	GCLC	glutamate-cysteine ligase catalytic subunit	18	-1.23589	-3.59615	0.00436221	0.108578	2.36029
ENSG00000197170	5718	PSMD12	proteasome 26S subunit, non-ATPase 12	14	-1.63529	-4.30593	0.00437643	0.108693	2.35888
ENSG00000205937	10921	RNPS1	RNA binding protein with serine rich domain 1	7	-1.67381	-3.84207	0.00437749	0.108693	2.35877
ENSG00000094804	990	CDC6	cell division cycle 6	11	-1.81395	-4.71957	0.00438379	0.108718	2.35815
ENSG00000159882	7773	ZNF230	zinc finger protein 230	20	-0.943345	-2.86543	0.0044026	0.108925	2.35629
ENSG00000141293	8631	SKAP1	src kinase associated phosphoprotein 1	19	-1.65529	-4.78654	0.0044028	0.108925	2.35627
ENSG00000234906	344	APOC2	apolipoprotein C2	16	0.402131	1.36676	0.00445844	0.110169	2.35082
ENSG00000242371	28930	IGKV1-39	immunoglobulin kappa variable 1-39 (gene/pseudogene)	19	-0.912579	-2.63642	0.00449002	0.110682	2.34775
ENSG00000211657	28787	IGLV3-32	immunoglobulin lambda variable 3-32 (non-functional)	16	-0.887161	-2.47144	0.00448969	0.110682	2.34778
ENSG00000136715	79595	SAP130	Sin3A associated protein 130	19	0.510006	1.64813	0.004518	0.11099	2.34505
ENSG00000169021	7386	UQCRFS1	ubiquinol-cytochrome c reductase, Rieske iron-sulfur polypeptide 1	19	-1.65529	-4.60934	0.0045405	0.11099	2.3429
ENSG00000135677	2799	GNS	glucosamine (N-acetyl)-6-sulfatase	20	-0.708423	-2.11023	0.00453803	0.11099	2.34313
ENSG00000213066	11116	FGFR1OP	FGFR1 oncogene partner	18	-1.31747	-3.73323	0.0045305	0.11099	2.34385
ENSG00000187122	6585	SLIT1	slit guidance ligand 1	19	0.326321	1.30051	0.00452924	0.11099	2.34397
ENSG00000184731	642273	FAM110C	family with sequence similarity 110 member C	16	-1.0962	-3.024	0.00452678	0.11099	2.34421
ENSG00000204103	9935	MAFB	MAF bZIP transcription factor B	17	-0.723013	-2.07521	0.00451866	0.11099	2.34499
ENSG00000131686	765	CA6	carbonic anhydrase 6	20	0.30134	1.20891	0.00459495	0.112187	2.33772
ENSG00000196230	203068	TUBB	tubulin beta class I	13	-1.8408	-4.93614	0.00460569	0.112315	2.3367
ENSG00000188529	10772	SRSF10	serine and arginine rich splicing factor 10	16	-1.06923	-3.35848	0.00463636	0.112929	2.33382
ENSG00000198685	N/A	C3orf27	N/A	20	0.288329	1.20733	0.00465037	0.113135	2.33251
ENSG00000139131	51067	YARS2	tyrosyl-tRNA synthetase 2	15	-1.69168	-4.56477	0.00466517	0.113142	2.33113
ENSG00000103710	51285	RASL12	RAS like family 12	20	-0.455769	-1.36373	0.00466724	0.113142	2.33094
ENSG00000196805	6701	SPRR2B	small proline rich protein 2B	20	0.278811	1.16748	0.00466161	0.113142	2.33146
ENSG00000081189	4208	MEF2C	myocyte enhancer factor 2C	18	-0.6573	-1.92012	0.00469224	0.11359	2.32862
ENSG00000153575	114791	TUBGCP5	tubulin gamma complex associated protein 5	18	-1.84103	-5.04628	0.00469683	0.11359	2.3282
ENSG00000198783	91603	ZNF830	zinc finger protein 830	15	-1.44883	-4.02322	0.00471746	0.113817	2.32629
ENSG00000166451	55839	CENPN	centromere protein N	17	-1.70894	-4.56834	0.00471552	0.113817	2.32647
ENSG00000258804	N/A	RP11-322L20.1	N/A	10	-1.86592	-4.52176	0.0047229	0.113817	2.32579
ENSG00000123989	79586	CHPF	chondroitin polymerizing factor	18	-0.594783	-1.91095	0.00474066	0.11411	2.32416
ENSG00000197061	8364	HIST1H4C	histone cluster 1 H4 family member c	19	-1.69197	-4.82075	0.00481439	0.115209	2.31746
ENSG00000107882	51684	SUFU	SUFU negative regulator of hedgehog signaling	20	-0.618452	-2.00066	0.00479888	0.115209	2.31886
ENSG00000090061	8812	CCNK	cyclin K	13	-1.38885	-3.91869	0.00481215	0.115209	2.31766
ENSG00000149925	226	ALDOA	aldolase, fructose-bisphosphate A	13	-1.44883	-4.03129	0.00480828	0.115209	2.31801
ENSG00000172262	7690	ZNF131	zinc finger protein 131	20	-1.36855	-4.05729	0.00481446	0.115209	2.31745
ENSG00000152402	2977	GUCY1A2	guanylate cyclase 1 soluble subunit alpha 2	18	-0.813124	-2.36257	0.00482283	0.115275	2.3167
ENSG00000105370	3982	LIM2	lens intrinsic membrane protein 2	20	-0.998102	-2.94704	0.00483008	0.115313	2.31605
ENSG00000196476	140680	C20orf96	chromosome 20 open reading frame 96	18	-1.65166	-4.41293	0.00483602	0.115321	2.31551
ENSG00000165732	9188	DDX21	DExD-box helicase 21	17	-1.02998	-2.75517	0.00485982	0.115753	2.31338
ENSG00000100575	26520	TIMM9	translocase of inner mitochondrial membrane 9	18	-1.17447	-3.43777	0.00488102	0.116123	2.31149
ENSG00000143384	4170	MCL1	MCL1, BCL2 family apoptosis regulator	17	-1.28312	-4.09516	0.0048916	0.116239	2.31055
ENSG00000137573	23213	SULF1	sulfatase 1	17	-0.870325	-2.68266	0.00490191	0.116325	2.30963
ENSG00000090554	2323	FLT3LG	fms related tyrosine kinase 3 ligand	20	-0.668201	-1.96636	0.00491023	0.116325	2.3089
ENSG00000108342	1440	CSF3	colony stimulating factor 3	14	-1.52383	-4.3005	0.00491226	0.116325	2.30872
ENSG00000068489	55771	PRR11	proline rich 11	19	-0.665917	-1.94936	0.00492061	0.116388	2.30798
ENSG00000204655	4340	MOG	myelin oligodendrocyte glycoprotein	17	-1.93755	-5.12627	0.00495326	0.117025	2.30511
ENSG00000077044	8527	DGKD	diacylglycerol kinase delta	20	-0.984591	-2.71442	0.00497871	0.11742	2.30288
ENSG00000151917	221336	BEND6	BEN domain containing 6	20	-0.541951	-1.77254	0.00498147	0.11742	2.30264
ENSG00000128590	4189	DNAJB9	DnaJ heat shock protein family (Hsp40) member B9	18	0.309785	1.22419	0.00499689	0.117648	2.3013
ENSG00000185305	54622	ARL15	ADP ribosylation factor like GTPase 15	20	0.317021	1.16841	0.00503412	0.118117	2.29808
ENSG00000029364	55334	SLC39A9	solute carrier family 39 member 9	20	-1.17899	-3.07991	0.00503226	0.118117	2.29824
ENSG00000187758	124	ADH1A	alcohol dehydrogenase 1A (class I), alpha polypeptide	19	-0.886136	-2.60343	0.00502798	0.118117	2.29861
ENSG00000158517	653361	NCF1	neutrophil cytosolic factor 1	19	-0.515882	-1.5738	0.00504608	0.118262	2.29705
ENSG00000151445	63894	VIPAS39	VPS33B interacting protein, apical-basolateral polarity regulator, spe-39 homolog	17	-1.47636	-4.56007	0.00505589	0.118356	2.2962
ENSG00000185955	402573	C7orf61	chromosome 7 open reading frame 61	16	-0.680967	-2.00997	0.00506771	0.118498	2.29519
ENSG00000130749	23211	ZC3H4	zinc finger CCCH-type containing 4	20	-0.710174	-2.08817	0.0050943	0.118577	2.29292
ENSG00000101138	1477	CSTF1	cleavage stimulation factor subunit 1	20	-0.434963	-1.20505	0.00509008	0.118577	2.29328
ENSG00000267618	100529207	RAD51L3-RFFL	RAD51L3-RFFL readthrough	14	-0.828799	-2.13212	0.00508812	0.118577	2.29344
ENSG00000196504	55660	PRPF40A	pre-mRNA processing factor 40 homolog A	20	-1.38765	-3.84759	0.00509383	0.118577	2.29296
ENSG00000028528	6642	SNX1	sorting nexin 1	18	-0.74359	-2.32357	0.0051068	0.118598	2.29185
ENSG00000269415	246734	NPCDR1	nasopharyngeal carcinoma, down-regulated 1	20	0.269134	1.12696	0.00510462	0.118598	2.29204
ENSG00000174276	741	ZNHIT2	zinc finger HIT-type containing 2	17	-1.38885	-3.73053	0.00512453	0.118858	2.29035
ENSG00000255713	124538	OR4D2	olfactory receptor family 4 subfamily D member 2	20	-0.787635	-2.28496	0.00512958	0.118858	2.28992
ENSG00000257365	2342	FNTB	farnesyltransferase, CAAX box, beta	10	-1.61536	-3.76197	0.00513622	0.118877	2.28936
ENSG00000198707	80184	CEP290	centrosomal protein 290	15	-1.61972	-4.64043	0.00514266	0.118883	2.28881
ENSG00000110583	79829	NAA40	N(alpha)-acetyltransferase 40, NatD catalytic subunit	17	-1.6161	-4.49942	0.00514811	0.118883	2.28835
ENSG00000135914	3357	HTR2B	5-hydroxytryptamine receptor 2B	19	-0.545608	-1.5964	0.00516567	0.11911	2.28687
ENSG00000114573	523	ATP6V1A	ATPase H+ transporting V1 subunit A	18	-1.04433	-2.91874	0.00516958	0.11911	2.28654
ENSG00000071082	6160	RPL31	ribosomal protein L31	15	-1.868	-4.83372	0.00519535	0.119435	2.28439
ENSG00000102384	2491	CENPI	centromere protein I	15	-1.93755	-5.26839	0.00519204	0.119435	2.28466
ENSG00000079102	862	RUNX1T1	RUNX1 translocation partner 1	19	-0.568701	-1.73999	0.00521117	0.119664	2.28306
ENSG00000059691	N/A	PET112	N/A	20	-0.56686	-1.63501	0.0052238	0.11982	2.28201
ENSG00000140743	1039	CDR2	cerebellar degeneration related protein 2	18	-1.38121	-4.00106	0.00524777	0.120235	2.28002
ENSG00000181450	339500	ZNF678	zinc finger protein 678	18	-1.27515	-3.66071	0.00525794	0.120333	2.27918
ENSG00000170315	7314	UBB	ubiquitin B	18	-1.93898	-4.94893	0.00526914	0.120454	2.27826
ENSG00000117597	27042	DIEXF	digestive organ expansion factor homolog (zebrafish)	18	0.453539	1.55378	0.00527986	0.120565	2.27738
ENSG00000185013	93034	NT5C1B	5'-nucleotidase, cytosolic IB	4	-2.07378	-4.02875	0.00529312	0.120598	2.27629
ENSG00000175137	80851	SH3BP5L	SH3 binding domain protein 5 like	18	-1.70894	-4.53022	0.00528855	0.120598	2.27666
ENSG00000169064	79740	ZBBX	zinc finger B-box domain containing	20	0.207221	0.867707	0.00530108	0.120645	2.27564
ENSG00000128951	1854	DUT	deoxyuridine triphosphatase	20	-1.07164	-3.11815	0.00532203	0.120987	2.27392
ENSG00000270617	100534592	URGCP-MRPS24	URGCP-MRPS24 readthrough	10	-1.83627	-4.46744	0.00537158	0.121843	2.2699
ENSG00000196433	438	ASMT	acetylserotonin O-methyltransferase	18	-0.691564	-1.95934	0.00536628	0.121843	2.27033
ENSG00000165801	55701	ARHGEF40	Rho guanine nucleotide exchange factor 40	20	-0.668817	-2.14561	0.00539419	0.12222	2.26807
ENSG00000135222	1447	CSN2	casein beta	20	0.389271	1.36662	0.00548225	0.124078	2.26104
ENSG00000171720	8841	HDAC3	histone deacetylase 3	19	-1.868	-5.03229	0.00549598	0.124252	2.25995
ENSG00000162402	23358	USP24	ubiquitin specific peptidase 24	20	0.241017	0.924913	0.00551441	0.124531	2.2585
ENSG00000183426	9284	NPIPA1	nuclear pore complex interacting protein family member A1	7	-1.72564	-3.9424	0.00553588	0.124878	2.25681
ENSG00000147400	1069	CETN2	centrin 2	18	-1.35009	-4.0104	0.00554939	0.125045	2.25576
ENSG00000185950	8660	IRS2	insulin receptor substrate 2	18	-1.30332	-3.72867	0.0055574	0.125087	2.25513
ENSG00000162433	205	AK4	adenylate kinase 4	20	-0.899217	-2.7023	0.005565	0.125121	2.25453
ENSG00000213676	1388	ATF6B	activating transcription factor 6 beta	20	-0.706989	-2.08046	0.00558892	0.125501	2.25267
ENSG00000131269	22	ABCB7	ATP binding cassette subfamily B member 7	19	-0.667747	-2.15417	0.00559417	0.125501	2.25226
ENSG00000243978	57529	RGAG1	retrotransposon gag domain containing 1	19	-0.91176	-2.5515	0.0056183	0.125904	2.25039
ENSG00000259133	N/A	RP11-1085N6.3	N/A	4	-2.16262	-4.20136	0.00566162	0.126598	2.24706
ENSG00000090920	8857	FCGBP	Fc fragment of IgG binding protein	20	-1.91965	-5.27175	0.00566125	0.126598	2.24709
ENSG00000107672	54780	NSMCE4A	NSE4 homolog A, SMC5-SMC6 complex component	18	-1.19779	-3.26614	0.00567184	0.126688	2.24628
ENSG00000185627	5719	PSMD13	proteasome 26S subunit, non-ATPase 13	16	-1.24653	-3.56663	0.00569536	0.127023	2.24448
ENSG00000140992	5170	PDPK1	3-phosphoinositide dependent protein kinase 1	19	-1.70894	-4.84021	0.00569926	0.127023	2.24418
ENSG00000128165	79924	ADM2	adrenomedullin 2	18	-1.6279	-4.50486	0.00574306	0.12786	2.24086
ENSG00000065970	55810	FOXJ2	forkhead box J2	19	0.370775	1.25711	0.00575381	0.12796	2.24004
ENSG00000117143	6675	UAP1	UDP-N-acetylglucosamine pyrophosphorylase 1	13	-1.55101	-4.2218	0.00578406	0.128493	2.23777
ENSG00000172216	1051	CEBPB	CCAAT/enhancer binding protein beta	20	-1.12698	-3.29346	0.00579261	0.128543	2.23713
ENSG00000198182	84775	ZNF607	zinc finger protein 607	8	0.515043	1.40409	0.00580826	0.128751	2.23595
ENSG00000108786	3292	HSD17B1	hydroxysteroid 17-beta dehydrogenase 1	18	-1.15144	-3.29249	0.00582345	0.128847	2.23482
ENSG00000163918	5984	RFC4	replication factor C subunit 4	14	-1.83144	-4.74086	0.00582518	0.128847	2.23469
ENSG00000077942	2192	FBLN1	fibulin 1	20	-1.10677	-3.15313	0.00583754	0.128976	2.23377
ENSG00000048052	9734	HDAC9	histone deacetylase 9	17	-0.713819	-2.04761	0.00584366	0.128976	2.23332
ENSG00000133703	3845	KRAS	KRAS proto-oncogene, GTPase	17	-1.55101	-4.3191	0.00588583	0.129291	2.23019
ENSG00000128591	2318	FLNC	filamin C	19	-0.719077	-2.06179	0.00588787	0.129291	2.23004
ENSG00000196584	7516	XRCC2	X-ray repair cross complementing 2	17	-1.44883	-4.05929	0.00590848	0.129291	2.22852
ENSG00000211652	28776	IGLV7-43	immunoglobulin lambda variable 7-43	18	-0.537068	-1.51924	0.00587498	0.129291	2.23099
ENSG00000151748	60485	SAV1	salvador family WW domain containing protein 1	17	-0.869715	-2.43702	0.00589453	0.129291	2.22955
ENSG00000204531	5460	POU5F1	POU class 5 homeobox 1	12	-1.57888	-4.0123	0.00589028	0.129291	2.22986
ENSG00000152464	10557	RPP38	ribonuclease P/MRP subunit p38	17	0.303156	1.11498	0.00590324	0.129291	2.22891
ENSG00000128626	6183	MRPS12	mitochondrial ribosomal protein S12	20	-0.839078	-2.32519	0.00590632	0.129291	2.22868
ENSG00000249008	N/A	RP11-487E13.1	N/A	10	-1.46139	-4.04221	0.00593389	0.129401	2.22666
ENSG00000137818	6176	RPLP1	ribosomal protein lateral stalk subunit P1	17	-1.32086	-3.74041	0.00593879	0.129401	2.2263
ENSG00000148288	26301	GBGT1	globoside alpha-1,3-N-acetylgalactosaminyltransferase 1	19	-1.55101	-4.30987	0.00592803	0.129401	2.22709
ENSG00000270466	1731	2019-09-01	septin 1	22	-1.45852	-4.53942	0.00592624	0.129401	2.22722
ENSG00000134352	3572	IL6ST	interleukin 6 signal transducer	19	-1.40964	-3.9798	0.00595568	0.12959	2.22507
ENSG00000090273	10726	NUDC	nuclear distribution C, dynein complex regulator	19	-1.22914	-3.62216	0.00596011	0.12959	2.22475
ENSG00000143816	7483	WNT9A	Wnt family member 9A	18	-1.13754	-3.09025	0.00596729	0.129608	2.22422
ENSG00000134460	3559	IL2RA	interleukin 2 receptor subunit alpha	18	-1.36471	-4.10328	0.00600103	0.130203	2.22177
ENSG00000243749	N/A	ZMYM6NB	N/A	20	-1.13489	-3.35187	0.00602204	0.130382	2.22026
ENSG00000221994	57232	ZNF630	zinc finger protein 630	20	-0.468977	-1.4285	0.00601604	0.130382	2.22069
ENSG00000152147	79833	GEMIN6	gem nuclear organelle associated protein 6	20	-0.349121	-1.0171	0.00604115	0.130658	2.21888
ENSG00000151388	81792	ADAMTS12	ADAM metallopeptidase with thrombospondin type 1 motif 12	19	-1.52732	-4.32979	0.00604998	0.13071	2.21825
ENSG00000262660	1468	SLC25A10	solute carrier family 25 member 10	34	-0.328412	-0.974114	0.00606548	0.130769	2.21713
ENSG00000079739	5236	PGM1	phosphoglucomutase 1	18	-1.8191	-4.95609	0.00605917	0.130769	2.21759
ENSG00000211934	28474	IGHV1-2	immunoglobulin heavy variable 1-2	16	-0.815146	-2.35245	0.00608753	0.131106	2.21556
ENSG00000105737	2901	GRIK5	glutamate ionotropic receptor kainate type subunit 5	20	-0.299567	-0.933269	0.0061027	0.131295	2.21448
ENSG00000010256	7384	UQCRC1	ubiquinol-cytochrome c reductase core protein I	19	-0.690679	-2.03621	0.00613538	0.131808	2.21216
ENSG00000262601	N/A	CTC-786C10.1	N/A	18	0.33082	1.32092	0.00613944	0.131808	2.21187
ENSG00000174695	153339	TMEM167A	transmembrane protein 167A	10	-1.0756	-2.69487	0.00617581	0.13245	2.20931
ENSG00000188779	390598	SKOR1	SKI family transcriptional corepressor 1	20	0.350272	1.30828	0.00618266	0.132458	2.20882
ENSG00000169567	3094	HINT1	histidine triad nucleotide binding protein 1	19	-1.0359	-2.94726	0.00622302	0.133183	2.206
ENSG00000072864	54820	NDE1	nudE neurodevelopment protein 1	17	-1.65529	-4.27869	0.00623263	0.133249	2.20533
ENSG00000166391	80168	MOGAT2	monoacylglycerol O-acyltransferase 2	20	0.334581	1.34388	0.00627488	0.133733	2.20239
ENSG00000115392	55120	FANCL	Fanconi anemia complementation group L	15	-1.59532	-4.48998	0.00627336	0.133733	2.2025
ENSG00000109381	1998	ELF2	E74 like ETS transcription factor 2	20	-0.519584	-1.52734	0.00626357	0.133733	2.20318
ENSG00000133475	728441	GGT2	gamma-glutamyltransferase 2	17	-1.32086	-3.53471	0.00630133	0.133968	2.20057
ENSG00000101542	28316	CDH20	cadherin 20	20	0.24289	1.01707	0.00630381	0.133968	2.2004
ENSG00000253710	440138	ALG11	ALG11, alpha-1,2-mannosyltransferase	20	0.414407	1.54244	0.00630551	0.133968	2.20028
ENSG00000135775	22796	COG2	component of oligomeric golgi complex 2	16	-1.13609	-3.03938	0.00633141	0.134378	2.1985
ENSG00000124333	6845	VAMP7	vesicle associated membrane protein 7	20	-0.380497	-1.16045	0.00634428	0.134512	2.19762
ENSG00000151779	51594	NBAS	neuroblastoma amplified sequence	19	-1.65529	-4.66874	0.00635571	0.134615	2.19684
ENSG00000131669	4814	NINJ1	ninjurin 1	20	-0.351707	-1.21455	0.00637579	0.1349	2.19547
ENSG00000131471	8639	AOC3	amine oxidase, copper containing 3	18	-1.67268	-4.66744	0.00639269	0.135118	2.19432
ENSG00000047932	57120	GOPC	golgi associated PDZ and coiled-coil motif containing	18	-1.05238	-3.18127	0.00641396	0.135428	2.19287
ENSG00000182831	29035	C16orf72	chromosome 16 open reading frame 72	18	-0.518463	-1.46843	0.00642127	0.135442	2.19238
ENSG00000116337	271	AMPD2	adenosine monophosphate deaminase 2	20	-0.973339	-2.66514	0.00643345	0.13556	2.19156
ENSG00000130402	81	ACTN4	actinin alpha 4	20	0.293051	1.01093	0.00650325	0.136889	2.18687
ENSG00000122787	6718	AKR1D1	aldo-keto reductase family 1 member D1	19	-1.52732	-4.11685	0.00653538	0.137424	2.18473
ENSG00000169031	1285	COL4A3	collagen type IV alpha 3 chain	19	-1.50248	-4.07529	0.00655528	0.137701	2.18341
ENSG00000131378	23180	RFTN1	raftlin, lipid raft linker 1	20	-0.673401	-1.93404	0.00657197	0.137825	2.1823
ENSG00000038219	259282	BOD1L1	biorientation of chromosomes in cell division 1 like 1	17	-0.498724	-1.49583	0.00657464	0.137825	2.18213
ENSG00000100823	328	APEX1	apurinic/apyrimidinic endodeoxyribonuclease 1	19	-1.00261	-2.85492	0.00660195	0.138256	2.18033
ENSG00000272897	N/A	RP1-309K20.6	N/A	16	-0.951763	-2.53439	0.00660921	0.138266	2.17985
ENSG00000125971	83658	DYNLRB1	dynein light chain roadblock-type 1	19	-0.654589	-1.85888	0.00663363	0.138635	2.17825
ENSG00000155367	333926	PPM1J	protein phosphatase, Mg2+/Mn2+ dependent 1J	19	-0.663486	-1.89405	0.00666606	0.139171	2.17613
ENSG00000151657	22944	KIN	Kin17 DNA and RNA binding protein	16	-1.40522	-4.19882	0.00667382	0.139191	2.17563
ENSG00000188452	375298	CERKL	ceramide kinase like	20	0.413359	1.56501	0.00670596	0.139475	2.17354
ENSG00000215549	N/A	AL138815.1	N/A	6	0.582124	1.37998	0.0067052	0.139475	2.17359
ENSG00000060069	9150	CTDP1	CTD phosphatase subunit 1	12	-1.53917	-3.91236	0.00670789	0.139475	2.17341
ENSG00000061794	60488	MRPS35	mitochondrial ribosomal protein S35	15	-1.88027	-4.99707	0.00672737	0.139596	2.17215
ENSG00000106392	56913	C1GALT1	core 1 synthase, glycoprotein-N-acetylgalactosamine 3-beta-galactosyltransferase 1	20	-1.03769	-2.65509	0.00672521	0.139596	2.17229
ENSG00000115109	57669	EPB41L5	erythrocyte membrane protein band 4.1 like 5	20	0.237424	0.99418	0.00675781	0.140086	2.17019
ENSG00000140379	597	BCL2A1	BCL2 related protein A1	20	-1.39347	-3.9164	0.00686568	0.141649	2.16332
ENSG00000165553	58157	NGB	neuroglobin	20	-0.577999	-1.70078	0.00684668	0.141649	2.16452
ENSG00000155100	51633	OTUD6B	OTU domain containing 6B	18	0.411933	1.27023	0.00687428	0.141649	2.16277
ENSG00000268926	N/A	DKFZP434H0512	N/A	20	0.253253	1.06046	0.00688165	0.141649	2.16231
ENSG00000211861	28727	TRAJ28	T cell receptor alpha joining 28	6	-1.47588	-3.16297	0.00685597	0.141649	2.16393
ENSG00000073792	10644	IGF2BP2	insulin like growth factor 2 mRNA binding protein 2	19	-0.53646	-1.64928	0.00687878	0.141649	2.16249
ENSG00000101972	10735	STAG2	stromal antigen 2	18	-1.24331	-3.74814	0.00686004	0.141649	2.16367
ENSG00000161021	9794	MAML1	mastermind like transcriptional coactivator 1	19	-1.3145	-3.85832	0.00689646	0.141668	2.16137
ENSG00000054116	27095	TRAPPC3	trafficking protein particle complex 3	16	-1.37871	-3.80565	0.00689516	0.141668	2.16146
ENSG00000106605	644	BLVRA	biliverdin reductase A	20	-0.63458	-1.89489	0.00692483	0.142108	2.15959
ENSG00000246705	55766	H2AFJ	H2A histone family member J	16	-0.822649	-2.04848	0.00694354	0.142303	2.15842
ENSG00000184502	2520	GAST	gastrin	17	-0.869051	-2.48232	0.00694821	0.142303	2.15813
ENSG00000225485	57636	ARHGAP23	Rho GTPase activating protein 23	20	-0.496263	-1.39854	0.00698194	0.14285	2.15602
ENSG00000095059	1725	DHPS	deoxyhypusine synthase	20	0.264158	1.01908	0.00699566	0.142988	2.15517
ENSG00000197380	147906	DACT3	dishevelled binding antagonist of beta catenin 3	20	0.308334	1.25396	0.00701378	0.143216	2.15405
ENSG00000134765	1823	DSC1	desmocollin 1	20	0.246358	0.938282	0.00703822	0.143571	2.15254
ENSG00000180425	54494	C11orf71	chromosome 11 open reading frame 71	17	0.418846	1.44164	0.00705801	0.143831	2.15132
ENSG00000165891	144455	E2F7	E2F transcription factor 7	17	-1.35599	-3.69237	0.0070744	0.14384	2.15031
ENSG00000167088	6632	SNRPD1	small nuclear ribonucleoprotein D1 polypeptide	11	-1.52732	-3.99957	0.00707951	0.14384	2.15
ENSG00000106588	5683	PSMA2	proteasome subunit alpha 2	15	-1.72564	-4.86046	0.00707919	0.14384	2.15002
ENSG00000064199	53340	SPA17	sperm autoantigenic protein 17	20	-0.716265	-2.10815	0.00709554	0.143933	2.14901
ENSG00000134709	51361	HOOK1	hook microtubule tethering protein 1	15	-1.32086	-3.81908	0.00709816	0.143933	2.14885
ENSG00000113100	1007	CDH9	cadherin 9	20	0.312327	1.30782	0.00711706	0.144173	2.1477
ENSG00000110906	83892	KCTD10	potassium channel tetramerization domain containing 10	18	-1.41707	-3.86912	0.00712776	0.144247	2.14705
ENSG00000185252	7625	ZNF74	zinc finger protein 74	17	-1.32086	-3.66728	0.00716935	0.144321	2.14452
ENSG00000221995	9220	TIAF1	TGFB1-induced anti-apoptotic factor 1	13	-1.44069	-4.08166	0.00717686	0.144321	2.14407
ENSG00000162227	10629	TAF6L	TATA-box binding protein associated factor 6 like	20	-1.03727	-2.83289	0.00715519	0.144321	2.14538
ENSG00000079462	5050	PAFAH1B3	platelet activating factor acetylhydrolase 1b catalytic subunit 3	19	0.324888	1.07028	0.00715357	0.144321	2.14548
ENSG00000165271	65083	NOL6	nucleolar protein 6	13	-1.35599	-3.77186	0.0071729	0.144321	2.14431
ENSG00000167112	26995	TRUB2	TruB pseudouridine synthase family member 2	18	-1.5295	-4.37026	0.00718079	0.144321	2.14383
ENSG00000076382	10615	SPAG5	sperm associated antigen 5	18	-0.647713	-1.95479	0.00715457	0.144321	2.14542
ENSG00000107185	9827	RGP1	RGP1 homolog, RAB6A GEF complex partner 1	16	-0.815255	-2.3911	0.00725179	0.144552	2.13955
ENSG00000172867	3849	KRT2	keratin 2	20	0.315554	1.31963	0.00720566	0.144552	2.14233
ENSG00000141367	1213	CLTC	clathrin heavy chain	14	-1.43882	-4.16559	0.00726294	0.144552	2.13889
ENSG00000236362	100008586	GAGE12F	G antigen 12F	4	-1.74304	-3.35032	0.00724156	0.144552	2.14017
ENSG00000105486	3978	LIG1	DNA ligase 1	18	-1.38491	-3.85472	0.00723486	0.144552	2.14057
ENSG00000080345	55183	RIF1	replication timing regulatory factor 1	19	-1.28312	-3.71219	0.00724227	0.144552	2.14013
ENSG00000084734	2646	GCKR	glucokinase regulator	20	0.303383	1.27037	0.00723778	0.144552	2.14039
ENSG00000108294	5691	PSMB3	proteasome subunit beta 3	8	-1.83832	-4.35591	0.00722038	0.144552	2.14144
ENSG00000183495	57634	EP400	E1A binding protein p400	18	-1.41477	-4.20426	0.00725864	0.144552	2.13915
ENSG00000164251	2150	F2RL1	F2R like trypsin receptor 1	18	-0.703335	-2.07848	0.00721996	0.144552	2.14147
ENSG00000233232	440350	NPIPB7	nuclear pore complex interacting protein family member B7	19	-0.514228	-1.42636	0.00727006	0.144553	2.13846
ENSG00000213809	22914	KLRK1	killer cell lectin like receptor K1	20	0.297558	1.0216	0.00728619	0.144733	2.1375
ENSG00000092529	825	CAPN3	calpain 3	19	-0.454924	-1.45086	0.0072933	0.144734	2.13708
ENSG00000138160	3832	KIF11	kinesin family member 11	9	-1.65698	-4.11151	0.00730095	0.144746	2.13662
ENSG00000113966	84100	ARL6	ADP ribosylation factor like GTPase 6	20	0.285853	1.17223	0.00732252	0.145033	2.13534
ENSG00000165138	203286	ANKS6	ankyrin repeat and sterile alpha motif domain containing 6	20	-1.14282	-3.22177	0.00734597	0.145356	2.13395
ENSG00000127804	79066	METTL16	methyltransferase like 16	19	-1.17287	-3.634	0.00736877	0.145667	2.1326
ENSG00000165376	9075	CLDN2	claudin 2	20	0.232592	0.973944	0.00739044	0.145802	2.13133
ENSG00000131914	79727	LIN28A	lin-28 homolog A	20	-0.345212	-0.993634	0.007397	0.145802	2.13094
ENSG00000099940	9342	SNAP29	synaptosome associated protein 29	20	-0.641055	-1.81886	0.007397	0.145802	2.13094
ENSG00000085563	5243	ABCB1	ATP binding cassette subfamily B member 1	19	0.288063	1.01451	0.00742871	0.145888	2.12909
ENSG00000103591	79719	AAGAB	alpha- and gamma-adaptin binding protein	18	-0.480069	-1.28457	0.00745482	0.145888	2.12756
ENSG00000176619	84823	LMNB2	lamin B2	18	-1.50752	-4.28463	0.00743673	0.145888	2.12862
ENSG00000168827	85476	GFM1	G elongation factor mitochondrial 1	18	-1.07735	-2.97538	0.00744855	0.145888	2.12793
ENSG00000108518	5216	PFN1	profilin 1	19	-0.871481	-2.51602	0.00744291	0.145888	2.12826
ENSG00000139697	55206	SBNO1	strawberry notch homolog 1	20	-0.722284	-2.12117	0.00744834	0.145888	2.12794
ENSG00000103197	7249	TSC2	tuberous sclerosis 2	20	-0.897	-2.66553	0.00746553	0.145888	2.12694
ENSG00000206536	403277	OR5K3	olfactory receptor family 5 subfamily K member 3	18	0.31349	1.05838	0.00741937	0.145888	2.12963
ENSG00000106477	95681	CEP41	centrosomal protein 41	18	-1.59908	-4.36325	0.00746388	0.145888	2.12704
ENSG00000148584	29974	A1CF	APOBEC1 complementation factor	20	-0.636008	-1.88181	0.00747811	0.145994	2.12621
ENSG00000149273	6188	RPS3	ribosomal protein S3	11	0.573172	1.67979	0.00749245	0.146135	2.12538
ENSG00000126883	8021	NUP214	nucleoporin 214	11	-1.78744	-4.75936	0.0075032	0.146205	2.12475
ENSG00000187695	N/A	RP11-723O4.6	N/A	20	-0.830623	-2.69697	0.00755132	0.146594	2.12198
ENSG00000175868	797	CALCB	calcitonin related polypeptide beta	18	0.301861	1.20529	0.00753884	0.146594	2.1227
ENSG00000186184	51082	POLR1D	RNA polymerase I subunit D	16	-1.71483	-4.78824	0.00754011	0.146594	2.12262
ENSG00000163660	57018	CCNL1	cyclin L1	15	-1.61972	-4.15412	0.0075518	0.146594	2.12195
ENSG00000161920	400569	MED11	mediator complex subunit 11	15	-0.976241	-2.90485	0.00760214	0.147431	2.11906
ENSG00000116127	7840	ALMS1	ALMS1, centrosome and basal body associated protein	19	-1.22069	-3.41579	0.00761046	0.147453	2.11859
ENSG00000203852	333932	HIST2H3A	histone cluster 2 H3 family member a	20	-0.83949	-2.25286	0.00764408	0.147964	2.11667
ENSG00000185742	399947	C11orf87	chromosome 11 open reading frame 87	20	0.253897	1.06316	0.00765422	0.14802	2.1161
ENSG00000004897	996	CDC27	cell division cycle 27	13	-1.55101	-4.09653	0.00767341	0.148251	2.11501
ENSG00000138041	N/A	SMEK2	N/A	17	-1.80178	-5.10295	0.00771676	0.148553	2.11257
ENSG00000118702	2691	GHRH	growth hormone releasing hormone	20	-0.908644	-2.59617	0.00771807	0.148553	2.11249
ENSG00000241356	81193	OR5G3	olfactory receptor family 5 subfamily G member 3 (gene/pseudogene)	20	0.357953	1.39896	0.00770444	0.148553	2.11326
ENSG00000162654	115361	GBP4	guanylate binding protein 4	20	0.256452	1.07385	0.00770921	0.148553	2.11299
ENSG00000140350	8125	ANP32A	acidic nuclear phosphoprotein 32 family member A	20	0.224437	0.916659	0.00773786	0.148794	2.11138
ENSG00000130598	7136	TNNI2	troponin I2, fast skeletal type	20	-0.641354	-1.78087	0.00776866	0.149246	2.10965
ENSG00000198598	4326	MMP17	matrix metallopeptidase 17	20	-1.08091	-3.09886	0.00780784	0.149689	2.10747
ENSG00000198612	10920	COPS8	COP9 signalosome subunit 8	19	-0.837435	-2.65669	0.00780749	0.149689	2.10749
ENSG00000213999	100271849	MEF2B	myocyte enhancer factor 2B	6	-2.01089	-4.23331	0.0078137	0.149689	2.10714
ENSG00000107223	8721	EDF1	endothelial differentiation related factor 1	20	0.311124	1.30279	0.00785965	0.150288	2.1046
ENSG00000135773	10753	CAPN9	calpain 9	18	-0.601525	-1.72988	0.00785421	0.150288	2.1049
ENSG00000165702	8328	GFI1B	growth factor independent 1B transcriptional repressor	18	-1.55851	-4.46113	0.00789665	0.150855	2.10256
ENSG00000259399	100527943	TGIF2-C20orf24	TGIF2-C20orf24 readthrough	20	-0.750288	-2.15274	0.00792852	0.15104	2.10081
ENSG00000265681	6139	RPL17	ribosomal protein L17	12	-1.46151	-3.61094	0.00791665	0.15104	2.10146
ENSG00000068120	80347	COASY	Coenzyme A synthase	13	-1.63607	-4.27574	0.00792785	0.15104	2.10084
ENSG00000205018	N/A	RP11-830F9.6	N/A	20	0.324172	1.35406	0.0079404	0.151126	2.10016
ENSG00000130803	57693	ZNF317	zinc finger protein 317	20	-0.46745	-1.44485	0.00796771	0.151505	2.09867
ENSG00000144034	51002	TPRKB	TP53RK binding protein	20	0.337732	1.24512	0.00797754	0.151526	2.09813
ENSG00000167670	10036	CHAF1A	chromatin assembly factor 1 subunit A	13	-1.20616	-3.16047	0.00798434	0.151526	2.09776
ENSG00000160953	84939	MUM1	melanoma associated antigen (mutated) 1	18	-1.55048	-4.01194	0.00799104	0.151526	2.0974
ENSG00000107159	768	CA9	carbonic anhydrase 9	20	-0.881274	-2.63308	0.0080233	0.151997	2.09565
ENSG00000070759	10420	TESK2	testis-specific kinase 2	20	-0.680331	-1.90349	0.00804308	0.15209	2.09458
ENSG00000164091	80335	WDR82	WD repeat domain 82	16	-1.46259	-4.04599	0.00804116	0.15209	2.09468
ENSG00000117748	6118	RPA2	replication protein A2	14	-1.97854	-5.12937	0.00810141	0.153022	2.09144
ENSG00000168792	116236	ABHD15	abhydrolase domain containing 15	20	0.256965	0.842031	0.00811267	0.153022	2.09084
ENSG00000155438	84365	NIFK	nucleolar protein interacting with the FHA domain of MKI67	15	-1.38567	-3.84033	0.00812229	0.153022	2.09032
ENSG00000154582	N/A	TCEB1	N/A	20	-0.928659	-2.56848	0.00811766	0.153022	2.09057
ENSG00000089159	5829	PXN	paxillin	18	-1.94727	-5.0144	0.00813001	0.153027	2.08991
ENSG00000111653	51147	ING4	inhibitor of growth family member 4	18	-1.6473	-4.62528	0.00817378	0.153709	2.08758
ENSG00000168778	79867	TCTN2	tectonic family member 2	20	-0.443938	-1.28985	0.00821302	0.154305	2.0855
ENSG00000179262	5886	RAD23A	RAD23 homolog A, nucleotide excision repair protein	19	-1.47636	-3.7494	0.00823233	0.154526	2.08448
ENSG00000100030	5594	MAPK1	mitogen-activated protein kinase 1	18	-0.727917	-2.15385	0.00828031	0.155284	2.08195
ENSG00000133169	55859	BEX1	brain expressed X-linked 1	19	-0.782951	-2.3813	0.00834341	0.156324	2.07866
ENSG00000140465	1543	CYP1A1	cytochrome P450 family 1 subfamily A member 1	20	-0.479931	-1.39987	0.00838176	0.156511	2.07666
ENSG00000211937	28457	IGHV2-5	immunoglobulin heavy variable 2-5	20	-0.393654	-1.32423	0.00837149	0.156511	2.0772
ENSG00000184428	116447	TOP1MT	topoisomerase (DNA) I, mitochondrial	20	-0.67849	-2.03321	0.00837883	0.156511	2.07682
ENSG00000154655	91133	L3MBTL4	l(3)mbt-like 4 (Drosophila)	20	-0.802297	-2.4023	0.00838397	0.156511	2.07655
ENSG00000169715	4493	MT1E	metallothionein 1E	20	-0.717378	-2.32289	0.00841853	0.157013	2.07476
ENSG00000116035	25806	VAX2	ventral anterior homeobox 2	20	0.315931	1.32292	0.00843181	0.157117	2.07408
ENSG00000099849	8045	RASSF7	Ras association domain family member 7	20	0.305719	1.08696	0.00847544	0.157787	2.07184
ENSG00000119285	55127	HEATR1	HEAT repeat containing 1	15	-1.52732	-4.34801	0.00849053	0.157924	2.07107
ENSG00000143799	142	PARP1	poly(ADP-ribose) polymerase 1	17	-1.62451	-4.6589	0.00853389	0.158586	2.06885
ENSG00000182004	6635	SNRPE	small nuclear ribonucleoprotein polypeptide E	11	-1.17782	-2.92117	0.00859398	0.158783	2.06581
ENSG00000130520	25804	LSM4	LSM4 homolog, U6 small nuclear RNA and mRNA degradation associated	16	-0.420135	-1.25626	0.00858774	0.158783	2.06612
ENSG00000186231	114792	KLHL32	kelch like family member 32	19	0.369207	1.47562	0.00860654	0.158783	2.06517
ENSG00000196498	9612	NCOR2	nuclear receptor corepressor 2	17	-1.11238	-3.12657	0.00858419	0.158783	2.0663
ENSG00000172927	26579	MYEOV	myeloma overexpressed	20	0.201095	0.842055	0.00858579	0.158783	2.06622
ENSG00000145734	55814	BDP1	B double prime 1, subunit of RNA polymerase III transcription initiation factor IIIB	18	-0.534269	-1.55639	0.00860106	0.158783	2.06545
ENSG00000137947	2959	GTF2B	general transcription factor IIB	12	-1.64635	-4.32575	0.00860296	0.158783	2.06535
ENSG00000143632	58	ACTA1	actin, alpha 1, skeletal muscle	20	-0.373669	-1.15052	0.00855958	0.158783	2.06755
ENSG00000007541	9091	PIGQ	phosphatidylinositol glycan anchor biosynthesis class Q	20	0.207184	0.867554	0.00863014	0.159074	2.06398
ENSG00000144029	64969	MRPS5	mitochondrial ribosomal protein S5	19	-0.803592	-2.11206	0.00866377	0.159551	2.06229
ENSG00000174282	57659	ZBTB4	zinc finger and BTB domain containing 4	20	-0.591335	-1.80215	0.0086906	0.159901	2.06095
ENSG00000213639	5500	PPP1CB	protein phosphatase 1 catalytic subunit beta	17	-1.84254	-4.70548	0.00870532	0.160028	2.06022
ENSG00000103174	51172	NAGPA	N-acetylglucosamine-1-phosphodiester alpha-N-acetylglucosaminidase	20	0.301012	1.20184	0.00878965	0.161288	2.05603
ENSG00000137692	84259	DCUN1D5	defective in cullin neddylation 1 domain containing 5	19	0.393368	1.4162	0.00878789	0.161288	2.05612
ENSG00000179066	N/A	AC020907.1	N/A	20	0.243454	0.987488	0.00879808	0.161298	2.05561
ENSG00000186714	493860	CCDC73	coiled-coil domain containing 73	20	0.22393	0.937674	0.00881189	0.161361	2.05493
ENSG00000186352	353322	ANKRD37	ankyrin repeat domain 37	20	0.262172	1.09781	0.00881726	0.161361	2.05467
ENSG00000119335	6418	SET	SET nuclear proto-oncogene	18	-1.68076	-4.84636	0.00883912	0.161472	2.05359
ENSG00000014138	23649	POLA2	DNA polymerase alpha 2, accessory subunit	10	-1.39669	-3.32978	0.00883278	0.161472	2.0539
ENSG00000148516	6935	ZEB1	zinc finger E-box binding homeobox 1	20	-1.07638	-3.14622	0.00886036	0.161715	2.05255
ENSG00000143751	163859	SDE2	SDE2 telomere maintenance homolog	18	-1.23272	-3.52574	0.0088757	0.161851	2.0518
ENSG00000169047	3667	IRS1	insulin receptor substrate 1	18	-0.691517	-2.01287	0.00892877	0.162674	2.04921
ENSG00000112078	222658	KCTD20	potassium channel tetramerization domain containing 20	19	-1.06366	-3.14174	0.00896145	0.163124	2.04762
ENSG00000196072	282991	BLOC1S2	biogenesis of lysosomal organelles complex 1 subunit 2	18	-1.22389	-3.76095	0.00899613	0.16335	2.04594
ENSG00000139921	81542	TMX1	thioredoxin related transmembrane protein 1	18	0.240391	0.930167	0.00899531	0.16335	2.04598
ENSG00000162076	114984	FLYWCH2	FLYWCH family member 2	20	-0.401255	-1.16118	0.00899783	0.16335	2.04586
ENSG00000197681	729873	TBC1D3	TBC1 domain family member 3	12	-0.861406	-2.47489	0.00901411	0.163413	2.04508
ENSG00000172150	26189	OR1A2	olfactory receptor family 1 subfamily A member 2	20	0.188082	0.784052	0.0090221	0.163413	2.04469
ENSG00000198932	9737	GPRASP1	G protein-coupled receptor associated sorting protein 1	20	-1.33104	-3.82438	0.00902523	0.163413	2.04454
ENSG00000174446	10302	SNAPC5	small nuclear RNA activating complex polypeptide 5	19	-1.41972	-3.94705	0.00905139	0.163485	2.04328
ENSG00000172269	1798	DPAGT1	dolichyl-phosphate N-acetylglucosaminephosphotransferase 1	17	0.34723	1.08567	0.00905318	0.163485	2.0432
ENSG00000118046	6794	STK11	serine/threonine kinase 11	20	-0.294155	-0.931783	0.00904643	0.163485	2.04352
ENSG00000166069	145942	TMCO5A	transmembrane and coiled-coil domains 5A	20	0.299529	1.24223	0.00906216	0.163502	2.04277
ENSG00000172613	5883	RAD9A	RAD9 checkpoint clamp component A	19	-1.78744	-5.07211	0.00909585	0.163966	2.04116
ENSG00000163539	23122	CLASP2	cytoplasmic linker associated protein 2	19	-0.644932	-1.78545	0.00911856	0.16423	2.04007
ENSG00000158458	9542	NRG2	neuregulin 2	20	-1.09015	-3.35113	0.00913086	0.164307	2.03949
ENSG00000184209	11066	SNRNP35	small nuclear ribonucleoprotein U11/U12 subunit 35	16	-1.27708	-3.62813	0.00915308	0.164315	2.03843
ENSG00000198830	3151	HMGN2	high mobility group nucleosomal binding domain 2	12	-1.55633	-4.20875	0.00915569	0.164315	2.03831
ENSG00000179270	388939	C2orf71	chromosome 2 open reading frame 71	20	0.234335	0.981242	0.00916339	0.164315	2.03794
ENSG00000161526	29115	SAP30BP	SAP30 binding protein	11	-1.93724	-4.70627	0.00915648	0.164315	2.03827
ENSG00000099326	7593	MZF1	myeloid zinc finger 1	19	-0.690679	-2.12331	0.00920499	0.164772	2.03598
ENSG00000185261	285600	KIAA0825	KIAA0825	20	-0.602022	-1.80855	0.00919922	0.164772	2.03625
ENSG00000025772	10953	TOMM34	translocase of outer mitochondrial membrane 34	20	0.336768	1.30354	0.00922798	0.164895	2.03489
ENSG00000103512	23420	NOMO1	NODAL modulator 1	20	-0.514797	-1.7232	0.00922158	0.164895	2.03519
ENSG00000156920	N/A	GPR112	N/A	20	-1.38077	-3.66577	0.0092817	0.16571	2.03237
ENSG00000101464	128869	PIGU	phosphatidylinositol glycan anchor biosynthesis class U	20	-0.696816	-2.06809	0.00930827	0.166039	2.03113
ENSG00000262543	N/A	RP3-422G23.4	N/A	20	0.236235	0.875914	0.00933086	0.166138	2.03008
ENSG00000110514	8567	MADD	MAP kinase activating death domain	20	-0.612297	-1.95437	0.00933814	0.166138	2.02974
ENSG00000099991	23523	CABIN1	calcineurin binding protein 1	18	-0.678781	-1.84055	0.00933638	0.166138	2.02982
ENSG00000101247	79133	NDUFAF5	NADH:ubiquinone oxidoreductase complex assembly factor 5	18	-0.467598	-1.45788	0.00935599	0.166223	2.02891
ENSG00000132196	51478	HSD17B7	hydroxysteroid 17-beta dehydrogenase 7	20	-0.432343	-1.21745	0.00935917	0.166223	2.02876
ENSG00000173545	90441	ZNF622	zinc finger protein 622	18	-1.408	-3.8816	0.00937907	0.166432	2.02784
ENSG00000188676	169355	IDO2	indoleamine 2,3-dioxygenase 2	19	-1.59532	-4.49431	0.00940423	0.166733	2.02668
ENSG00000165632	83860	TAF3	TATA-box binding protein associated factor 3	18	-0.872498	-2.55735	0.00943224	0.166941	2.02539
ENSG00000120337	8995	TNFSF18	TNF superfamily member 18	18	-1.49091	-4.16203	0.00943138	0.166941	2.02542
ENSG00000168175	93487	MAPK1IP1L	mitogen-activated protein kinase 1 interacting protein 1 like	19	-0.754116	-2.21154	0.00945694	0.167233	2.02425
ENSG00000071859	9130	FAM50A	family with sequence similarity 50 member A	17	-1.38885	-3.8424	0.00947362	0.167384	2.02348
ENSG00000185658	54014	BRWD1	bromodomain and WD repeat domain containing 1	20	-0.597123	-1.77202	0.00951585	0.16784	2.02155
ENSG00000245888	N/A	CTD-3203P2.2	N/A	20	0.359633	1.24311	0.0095142	0.16784	2.02163
ENSG00000144837	51365	PLA1A	phospholipase A1 member A	18	0.363806	1.43035	0.00953505	0.168034	2.02068
ENSG00000131626	8500	PPFIA1	PTPRF interacting protein alpha 1	18	0.390559	1.24343	0.00954721	0.168103	2.02012
ENSG00000100207	6942	TCF20	transcription factor 20	20	-0.574368	-1.63976	0.00956198	0.168218	2.01945
ENSG00000172264	140733	MACROD2	MACRO domain containing 2	18	-1.17508	-3.41966	0.00962134	0.168963	2.01676
ENSG00000119685	23093	TTLL5	tubulin tyrosine ligase like 5	20	-1.07557	-3.15428	0.00962906	0.168963	2.01642
ENSG00000103035	5713	PSMD7	proteasome 26S subunit, non-ATPase 7	14	-1.72393	-4.78598	0.00961874	0.168963	2.01688
ENSG00000117360	9129	PRPF3	pre-mRNA processing factor 3	17	-0.863913	-2.32991	0.00964193	0.168979	2.01584
ENSG00000160294	8888	MCM3AP	minichromosome maintenance complex component 3 associated protein	19	-1.78744	-5.1616	0.0096465	0.168979	2.01563
ENSG00000142327	57140	RNPEPL1	arginyl aminopeptidase like 1	20	-0.435763	-1.28089	0.00966234	0.169027	2.01492
ENSG00000136824	10592	SMC2	structural maintenance of chromosomes 2	7	-2.1859	-4.34755	0.00966575	0.169027	2.01476
ENSG00000105364	51073	MRPL4	mitochondrial ribosomal protein L4	18	-1.36598	-3.66929	0.00973041	0.170012	2.01187
ENSG00000100749	7443	VRK1	vaccinia related kinase 1	20	-0.448871	-1.44506	0.00977627	0.170654	2.00983
ENSG00000153885	79047	KCTD15	potassium channel tetramerization domain containing 15	20	0.265561	1.08537	0.00978385	0.170654	2.00949
ENSG00000084774	790	CAD	carbamoyl-phosphate synthetase 2, aspartate transcarbamylase, and dihydroorotase	13	-1.69197	-4.42672	0.00981057	0.170684	2.00831
ENSG00000140955	161931	ADAD2	adenosine deaminase domain containing 2	20	0.426649	1.44444	0.00979819	0.170684	2.00885
ENSG00000175198	5095	PCCA	propionyl-CoA carboxylase alpha subunit	19	-0.640451	-2.0031	0.009803	0.170684	2.00864
ENSG00000267812	N/A	FKSG68	N/A	4	-1.78794	-3.47346	0.009828	0.170842	2.00753
ENSG00000111300	80018	NAA25	N(alpha)-acetyltransferase 25, NatB auxiliary subunit	19	-0.618107	-1.74403	0.00986031	0.171258	2.00611
ENSG00000197093	79690	GAL3ST4	galactose-3-O-sulfotransferase 4	20	0.257692	1.03304	0.00988799	0.171593	2.00489
ENSG00000267909	56936	CCDC177	coiled-coil domain containing 177	40	0.129857	0.721355	0.00992774	0.172137	2.00315
ENSG00000102144	5230	PGK1	phosphoglycerate kinase 1	19	-0.894816	-2.60312	0.00994508	0.172292	2.00239
ENSG00000255168	N/A	RP11-458D21.5	N/A	18	-1.55622	-3.94296	0.00999161	0.172951	2.00036
ENSG00000086504	10573	MRPL28	mitochondrial ribosomal protein L28	18	-0.480403	-1.33384	0.0100197	0.1732	1.99915
ENSG00000148200	2649	NR6A1	nuclear receptor subfamily 6 group A member 1	19	-0.639251	-1.8345	0.0100296	0.1732	1.99872
ENSG00000151914	667	DST	dystonin	19	-1.28312	-3.6046	0.0100314	0.1732	1.99864
ENSG00000172339	199857	ALG14	ALG14, UDP-N-acetylglucosaminyltransferase subunit	16	0.521497	1.39527	0.0100804	0.173899	1.99652
ENSG00000167014	N/A	C15orf43	N/A	20	0.277213	1.16079	0.0101183	0.174106	1.99489
ENSG00000163739	2919	CXCL1	C-X-C motif chemokine ligand 1	20	0.305699	1.10424	0.0101175	0.174106	1.99493
ENSG00000053254	1112	FOXN3	forkhead box N3	19	0.497313	1.42236	0.0101059	0.174106	1.99543
ENSG00000130005	2593	GAMT	guanidinoacetate N-methyltransferase	14	-1.7423	-4.64537	0.0101264	0.174106	1.99454
ENSG00000171566	5356	PLRG1	pleiotropic regulator 1	20	-0.477419	-1.4317	0.0101461	0.174165	1.9937
ENSG00000185651	7332	UBE2L3	ubiquitin conjugating enzyme E2 L3	17	-0.861272	-2.57125	0.0101469	0.174165	1.99367
ENSG00000006074	6362	CCL18	C-C motif chemokine ligand 18	19	-1.38885	-4.11141	0.0101809	0.174456	1.99221
ENSG00000267981	N/A	AP003041.2	N/A	10	-2.06676	-5.01319	0.0101762	0.174456	1.99241
ENSG00000149016	64852	TUT1	terminal uridylyl transferase 1, U6 snRNA-specific	3	-2.6667	-4.4434	0.0101933	0.174523	1.99169
ENSG00000175513	254187	TSGA10IP	testis specific 10 interacting protein	19	-0.859824	-2.52221	0.0102249	0.174917	1.99034
ENSG00000158516	1358	CPA2	carboxypeptidase A2	19	-0.903597	-2.62469	0.0102474	0.17501	1.98939
ENSG00000080824	3320	HSP90AA1	heat shock protein 90 alpha family class A member 1	19	-1.32086	-3.76607	0.0102645	0.17501	1.98866
ENSG00000196396	5770	PTPN1	protein tyrosine phosphatase, non-receptor type 1	20	-0.304515	-0.899493	0.0102599	0.17501	1.98886
ENSG00000205423	255919	CNEP1R1	CTD nuclear envelope phosphatase 1 regulatory subunit 1	20	0.369483	1.54459	0.0102555	0.17501	1.98904
ENSG00000197157	27044	SND1	staphylococcal nuclease and tudor domain containing 1	20	0.297016	1.03691	0.0102968	0.175415	1.9873
ENSG00000120253	348995	NUP43	nucleoporin 43	20	-0.460128	-1.3238	0.0103171	0.175614	1.98644
ENSG00000152492	152137	CCDC50	coiled-coil domain containing 50	19	0.254628	1.03623	0.0103505	0.175744	1.98504
ENSG00000250305	57604	KIAA1456	KIAA1456	20	0.16347	0.684507	0.0103499	0.175744	1.98507
ENSG00000163281	132789	GNPDA2	glucosamine-6-phosphate deaminase 2	20	-1.08498	-3.26018	0.0103392	0.175744	1.98551
ENSG00000153944	124540	MSI2	musashi RNA binding protein 2	18	-0.989936	-2.91395	0.0103689	0.175764	1.98427
ENSG00000196557	8912	CACNA1H	calcium voltage-gated channel subunit alpha1 H	20	-0.891811	-2.51931	0.0103658	0.175764	1.9844
ENSG00000112306	6206	RPS12	ribosomal protein S12	13	-1.78579	-4.55888	0.0104332	0.175835	1.98158
ENSG00000197769	440738	MAP1LC3C	microtubule associated protein 1 light chain 3 gamma	18	-0.787346	-2.2318	0.0104082	0.175835	1.98262
ENSG00000164885	1020	CDK5	cyclin dependent kinase 5	18	-0.32266	-1.01559	0.0104252	0.175835	1.98192
ENSG00000186298	5501	PPP1CC	protein phosphatase 1 catalytic subunit gamma	19	-0.764233	-2.21276	0.0104043	0.175835	1.98279
ENSG00000132912	51164	DCTN4	dynactin subunit 4	16	-1.08743	-3.18779	0.0104302	0.175835	1.98171
ENSG00000130311	79016	DDA1	DET1 and DDB1 associated 1	20	0.309465	1.22589	0.0103827	0.175835	1.98369
ENSG00000124535	56897	WRNIP1	Werner helicase interacting protein 1	17	-1.97914	-5.01675	0.0104279	0.175835	1.9818
ENSG00000139910	4857	NOVA1	NOVA alternative splicing regulator 1	19	-0.832082	-2.54077	0.0105107	0.175981	1.97837
ENSG00000160688	80308	FLAD1	flavin adenine dinucleotide synthetase 1	17	-1.08001	-3.14911	0.0105065	0.175981	1.97854
ENSG00000111880	8732	RNGTT	RNA guanylyltransferase and 5'-phosphatase	18	-0.900853	-2.73578	0.0104855	0.175981	1.97941
ENSG00000120833	8835	SOCS2	suppressor of cytokine signaling 2	20	-0.948486	-2.74889	0.0104988	0.175981	1.97886
ENSG00000115252	5136	PDE1A	phosphodiesterase 1A	15	-0.773424	-1.98245	0.0105037	0.175981	1.97866
ENSG00000046651	8481	OFD1	OFD1, centriole and centriolar satellite protein	18	-1.06471	-3.0106	0.0104741	0.175981	1.97988
ENSG00000110427	25758	KIAA1549L	KIAA1549 like	20	0.196062	0.820982	0.0104656	0.175981	1.98024
ENSG00000198755	4736	RPL10A	ribosomal protein L10a	18	-1.25946	-3.89997	0.0105006	0.175981	1.97879
ENSG00000162368	51727	CMPK1	cytidine/uridine monophosphate kinase 1	20	-1.36551	-3.62622	0.0105663	0.176047	1.97608
ENSG00000100055	27128	CYTH4	cytohesin 4	20	-0.248381	-0.815253	0.0105599	0.176047	1.97634
ENSG00000106560	26157	GIMAP2	GTPase, IMAP family member 2	20	0.340815	1.1076	0.0105338	0.176047	1.97741
ENSG00000076321	27252	KLHL20	kelch like family member 20	20	0.226909	0.818258	0.0105545	0.176047	1.97656
ENSG00000130649	1571	CYP2E1	cytochrome P450 family 2 subfamily E member 1	18	-0.994033	-2.77439	0.0105423	0.176047	1.97706
ENSG00000078177	55728	N4BP2	NEDD4 binding protein 2	15	-1.6161	-4.28723	0.0105598	0.176047	1.97634
ENSG00000165389	171546	SPTSSA	serine palmitoyltransferase small subunit A	19	-0.785664	-2.18602	0.01058	0.176133	1.97551
ENSG00000077152	29089	UBE2T	ubiquitin conjugating enzyme E2 T	20	-0.548686	-1.43706	0.0105888	0.176136	1.97515
ENSG00000163518	83417	FCRL4	Fc receptor like 4	19	-1.6161	-4.42058	0.0106079	0.17631	1.97437
ENSG00000102931	23568	ARL2BP	ADP ribosylation factor like GTPase 2 binding protein	17	-0.634591	-1.80708	0.0106683	0.177027	1.9719
ENSG00000108424	3837	KPNB1	karyopherin subunit beta 1	17	-1.69197	-4.80119	0.0106673	0.177027	1.97194
ENSG00000180573	8334	HIST1H2AC	histone cluster 1 H2A family member c	19	-0.694601	-2.12871	0.0106815	0.177102	1.97137
ENSG00000196470	6477	SIAH1	siah E3 ubiquitin protein ligase 1	18	-1.47352	-3.81334	0.0107443	0.177855	1.96882
ENSG00000125484	9329	GTF3C4	general transcription factor IIIC subunit 4	20	0.320272	1.11449	0.0107362	0.177855	1.96915
ENSG00000204502	343068	PRAMEF5	PRAME family member 5	20	-0.523456	-1.68085	0.0107885	0.177974	1.96704
ENSG00000130479	55201	MAP1S	microtubule associated protein 1S	20	-0.510764	-1.56768	0.0108124	0.177974	1.96608
ENSG00000197183	N/A	C20orf112	N/A	18	-0.667048	-1.86975	0.0107995	0.177974	1.9666
ENSG00000226288	143502	OR52I2	olfactory receptor family 52 subfamily I member 2	20	-1.37618	-3.96216	0.0108106	0.177974	1.96615
ENSG00000130204	10452	TOMM40	translocase of outer mitochondrial membrane 40	18	-1.00419	-2.78965	0.0107811	0.177974	1.96734
ENSG00000123407	3228	HOXC12	homeobox C12	16	-1.33131	-3.6847	0.0107784	0.177974	1.96745
ENSG00000132549	157680	VPS13B	vacuolar protein sorting 13 homolog B	18	-1.69576	-4.74125	0.0107694	0.177974	1.96781
ENSG00000188177	376940	ZC3H6	zinc finger CCCH-type containing 6	14	0.311672	0.943563	0.0108264	0.178061	1.96552
ENSG00000169413	6039	RNASE6	ribonuclease A family member k6	18	0.313437	1.05103	0.0108637	0.17826	1.96402
ENSG00000213619	4722	NDUFS3	NADH:ubiquinone oxidoreductase core subunit S3	20	-0.399483	-1.14474	0.0108734	0.17826	1.96364
ENSG00000167419	4025	LPO	lactoperoxidase	20	-1.38974	-3.97866	0.0108632	0.17826	1.96404
ENSG00000180098	54952	TRNAU1AP	tRNA selenocysteine 1 associated protein 1	18	-0.34872	-0.955544	0.0108715	0.17826	1.96371
ENSG00000101079	57446	NDRG3	NDRG family member 3	16	-0.465035	-1.20789	0.010897	0.178506	1.96269
ENSG00000172062	6606	SMN1	survival of motor neuron 1, telomeric	18	-1.52045	-3.97225	0.0109665	0.179499	1.95993
ENSG00000087206	51720	UIMC1	ubiquitin interaction motif containing 1	18	-0.484848	-1.53772	0.0110009	0.179745	1.95857
ENSG00000198551	199692	ZNF627	zinc finger protein 627	18	-0.303837	-0.902571	0.0110078	0.179745	1.9583
ENSG00000135837	9857	CEP350	centrosomal protein 350	20	-1.52383	-4.13421	0.010999	0.179745	1.95865
ENSG00000131236	10487	CAP1	adenylate cyclase associated protein 1	20	-0.46773	-1.31622	0.0110186	0.179778	1.95787
ENSG00000008513	6482	ST3GAL1	ST3 beta-galactoside alpha-2,3-sialyltransferase 1	19	-0.83512	-2.42593	0.0110305	0.179828	1.9574
ENSG00000183617	116541	MRPL54	mitochondrial ribosomal protein L54	18	-0.511326	-1.4683	0.0110692	0.180028	1.95589
ENSG00000171302	124583	CANT1	calcium activated nucleotidase 1	20	-0.485569	-1.80872	0.0110627	0.180028	1.95614
ENSG00000165480	221150	SKA3	spindle and kinetochore associated complex subunit 3	18	-1.21264	-3.31508	0.0110592	0.180028	1.95627
ENSG00000169228	53917	RAB24	RAB24, member RAS oncogene family	19	-0.624807	-1.65578	0.0110971	0.18005	1.95479
ENSG00000255302	23741	EID1	EP300 interacting inhibitor of differentiation 1	20	-0.834103	-2.53229	0.0111145	0.18005	1.95411
ENSG00000092208	8487	GEMIN2	gem nuclear organelle associated protein 2	18	-1.10763	-3.50244	0.0111079	0.18005	1.95437
ENSG00000166736	3359	HTR3A	5-hydroxytryptamine receptor 3A	20	0.295779	1.07847	0.011106	0.18005	1.95444
ENSG00000106070	2887	GRB10	growth factor receptor bound protein 10	19	-1.32086	-3.86233	0.0111135	0.18005	1.95415
ENSG00000145425	6189	RPS3A	ribosomal protein S3A	4	-1.75538	-3.4102	0.0111399	0.180318	1.95312
ENSG00000148218	210	ALAD	aminolevulinate dehydratase	19	-1.36162	-3.57303	0.0112019	0.18075	1.95071
ENSG00000198563	7919	DDX39B	DExD-box helicase 39B	18	-1.10412	-2.9413	0.0111987	0.18075	1.95083
ENSG00000157456	9133	CCNB2	cyclin B2	19	-1.47636	-4.64095	0.0111922	0.18075	1.95109
ENSG00000158941	57805	CCAR2	cell cycle and apoptosis regulator 2	19	-0.645675	-1.96722	0.0111922	0.18075	1.95109
ENSG00000160007	2909	ARHGAP35	Rho GTPase activating protein 35	19	-0.767675	-2.26364	0.0112234	0.180812	1.94988
ENSG00000134057	891	CCNB1	cyclin B1	17	-0.66029	-1.93689	0.0112207	0.180812	1.94998
ENSG00000272772	N/A	CTD-2410N18.5	N/A	18	-1.25852	-3.66255	0.011269	0.180835	1.94811
ENSG00000197702	55742	PARVA	parvin alpha	20	0.334173	1.38472	0.0112646	0.180835	1.94829
ENSG00000173389	132141	IQCF1	IQ motif containing F1	20	0.199667	0.727478	0.0112588	0.180835	1.94851
ENSG00000198082	474382	H2AFB1	H2A histone family member B1	11	-1.06074	-2.68177	0.0112634	0.180835	1.94833
ENSG00000167967	1877	E4F1	E4F transcription factor 1	17	-1.41972	-3.81337	0.0112403	0.180835	1.94922
ENSG00000129559	4738	NEDD8	neural precursor cell expressed, developmentally down-regulated 8	12	-1.21138	-3.15044	0.0113383	0.181804	1.94545
ENSG00000143631	2312	FLG	filaggrin	18	0.44115	1.50563	0.0113499	0.181847	1.94501
ENSG00000103353	56061	UBFD1	ubiquitin family domain containing 1	20	-0.592452	-1.78684	0.0113604	0.181874	1.9446
ENSG00000166788	113174	SAAL1	serum amyloid A like 1	14	-0.861783	-2.31603	0.0113776	0.181911	1.94395
ENSG00000241294	28923	IGKV2-24	immunoglobulin kappa variable 2-24	15	-0.449577	-1.28881	0.0113806	0.181911	1.94384
ENSG00000128040	6691	SPINK2	serine peptidase inhibitor, Kazal type 2	18	-1.76096	-4.67091	0.0113925	0.18196	1.94338
ENSG00000146072	27242	TNFRSF21	TNF receptor superfamily member 21	20	-1.24665	-3.3938	0.0115095	0.18339	1.93894
ENSG00000197414	283767	GOLGA6L1	golgin A6 family-like 1	11	-1.41972	-3.83611	0.0115014	0.18339	1.93925
ENSG00000029639	51106	TFB1M	transcription factor B1, mitochondrial	17	-0.936428	-2.64686	0.0114963	0.18339	1.93944
ENSG00000134744	23318	ZCCHC11	zinc finger CCHC-type containing 11	19	-0.772512	-2.01608	0.0115179	0.18339	1.93863
ENSG00000057757	57095	PITHD1	PITH domain containing 1	20	0.266914	1.10307	0.0115397	0.183595	1.9378
ENSG00000114166	8850	KAT2B	lysine acetyltransferase 2B	18	-1.48097	-4.30583	0.011581	0.183954	1.93625
ENSG00000154845	9989	PPP4R1	protein phosphatase 4 regulatory subunit 1	18	0.174445	0.629268	0.0115872	0.183954	1.93602
ENSG00000163605	151987	PPP4R2	protein phosphatase 4 regulatory subunit 2	18	-1.37974	-4.10832	0.0115893	0.183954	1.93594
ENSG00000125414	4620	MYH2	myosin heavy chain 2	20	0.218956	0.881839	0.0116544	0.184844	1.93351
ENSG00000174437	488	ATP2A2	ATPase sarcoplasmic/endoplasmic reticulum Ca2+ transporting 2	17	-1.30503	-3.79539	0.0116683	0.184922	1.93299
ENSG00000171469	93134	ZNF561	zinc finger protein 561	20	-0.90278	-2.80166	0.0116899	0.18512	1.93219
ENSG00000106952	944	TNFSF8	TNF superfamily member 8	19	-1.44069	-3.89014	0.0117031	0.185186	1.9317
ENSG00000153560	7342	UBP1	upstream binding protein 1 (LBP-1a)	20	0.285477	1.00285	0.0117225	0.18535	1.93098
ENSG00000161654	124801	LSM12	LSM12 homolog	20	-0.9261	-2.74541	0.0117532	0.185692	1.92984
ENSG00000183020	161	AP2A2	adaptor related protein complex 2 alpha 2 subunit	20	-0.892348	-2.84591	0.0117741	0.185695	1.92907
ENSG00000077514	10714	POLD3	DNA polymerase delta 3, accessory subunit	17	-1.41972	-4.0388	0.011794	0.185695	1.92834
ENSG00000178952	7284	TUFM	Tu translation elongation factor, mitochondrial	16	-0.863728	-2.15762	0.0117842	0.185695	1.9287
ENSG00000006075	6348	CCL3	C-C motif chemokine ligand 3	20	-0.947662	-2.82798	0.0117632	0.185695	1.92948
ENSG00000132792	56259	CTNNBL1	catenin beta like 1	19	-0.492912	-1.54783	0.0117988	0.185695	1.92816
ENSG00000091651	23594	ORC6	origin recognition complex subunit 6	19	-0.683765	-1.96241	0.0118407	0.186211	1.92662
ENSG00000185038	339766	MROH2A	maestro heat like repeat family member 2A	18	0.165359	0.641664	0.0118774	0.186427	1.92528
ENSG00000140740	7385	UQCRC2	ubiquinol-cytochrome c reductase core protein II	19	-1.38567	-4.08126	0.0118705	0.186427	1.92553
ENSG00000243466	28299	IGKV1-5	immunoglobulin kappa variable 1-5	19	0.175376	0.717608	0.0118818	0.186427	1.92512
ENSG00000255823	100463486	MTRNR2L8	MT-RNR2-like 8	7	-1.9146	-4.36436	0.0119216	0.186909	1.92366
ENSG00000123364	3229	HOXC13	homeobox C13	17	-1.65529	-4.33648	0.0119351	0.186976	1.92318
ENSG00000164114	79884	MAP9	microtubule associated protein 9	18	-1.16008	-3.18002	0.0119568	0.187174	1.92238
ENSG00000267041	342892	ZNF850	zinc finger protein 850	20	0.174466	0.730551	0.0119753	0.187177	1.92171
ENSG00000170017	214	ALCAM	activated leukocyte cell adhesion molecule	18	-1.40846	-3.88802	0.0119749	0.187177	1.92173
ENSG00000118971	894	CCND2	cyclin D2	15	-1.61972	-4.38163	0.012003	0.187467	1.92071
ENSG00000172661	N/A	FAM21C	N/A	17	-0.57042	-1.70038	0.0120534	0.18768	1.91889
ENSG00000115685	5510	PPP1R7	protein phosphatase 1 regulatory subunit 7	20	-0.592159	-1.7241	0.012045	0.18768	1.91919
ENSG00000085999	8438	RAD54L	RAD54 like (S. cerevisiae)	18	-1.46299	-4.15276	0.0120495	0.18768	1.91903
ENSG00000269558	N/A	AC104057.1	N/A	20	0.219555	0.828297	0.012044	0.18768	1.91923
ENSG00000198556	285989	ZNF789	zinc finger protein 789	19	-0.388417	-1.10292	0.0121003	0.188264	1.9172
ENSG00000170515	5036	PA2G4	proliferation-associated 2G4	17	-1.24236	-3.42367	0.0121184	0.188264	1.91655
ENSG00000133103	57511	COG6	component of oligomeric golgi complex 6	19	-0.69493	-1.9961	0.0121171	0.188264	1.9166
ENSG00000006634	10926	DBF4	DBF4 zinc finger	20	-1.01556	-2.87113	0.0121427	0.188498	1.91568
ENSG00000259384	2688	GH1	growth hormone 1	19	-0.377623	-1.0637	0.012201	0.189115	1.91361
ENSG00000184384	84441	MAML2	mastermind like transcriptional coactivator 2	18	-1.84735	-4.8215	0.0121935	0.189115	1.91387
ENSG00000081760	65985	AACS	acetoacetyl-CoA synthetase	18	-1.19107	-3.42571	0.0122813	0.190057	1.91076
ENSG00000075290	7479	WNT8B	Wnt family member 8B	15	-1.90396	-5.13623	0.0122896	0.190057	1.91046
ENSG00000179057	283284	IGSF22	immunoglobulin superfamily member 22	19	-0.573772	-1.7777	0.0122748	0.190057	1.91099
ENSG00000125352	7737	RNF113A	ring finger protein 113A	15	-1.75747	-4.28907	0.0123039	0.190135	1.90996
ENSG00000215018	340267	COL28A1	collagen type XXVIII alpha 1 chain	20	0.216088	0.904835	0.0123257	0.190215	1.90919
ENSG00000127329	5787	PTPRB	protein tyrosine phosphatase, receptor type B	20	-0.658558	-2.01767	0.0123277	0.190215	1.90912
ENSG00000043355	7546	ZIC2	Zic family member 2	18	-1.83872	-5.06399	0.0123532	0.190322	1.90822
ENSG00000168702	53353	LRP1B	LDL receptor related protein 1B	19	-0.736883	-2.15274	0.012348	0.190322	1.9084
ENSG00000113068	5201	PFDN1	prefoldin subunit 1	15	-1.78744	-4.83599	0.0123685	0.190413	1.90768
ENSG00000269955	51631	LUC7L2	LUC7 like 2, pre-mRNA splicing factor	18	0.387185	1.33751	0.012397	0.190709	1.90668
ENSG00000164754	5885	RAD21	RAD21 cohesin complex component	16	-1.64677	-4.35783	0.0124554	0.191463	1.90464
ENSG00000162383	6512	SLC1A7	solute carrier family 1 member 7	20	-0.441487	-1.43429	0.0124922	0.191884	1.90336
ENSG00000242028	25764	HYPK	huntingtin interacting protein K	19	-1.52732	-4.37367	0.0125331	0.191945	1.90194
ENSG00000217825	N/A	AC099552.4	N/A	20	0.269255	1.11715	0.0125194	0.191945	1.90242
ENSG00000143294	5546	PRCC	papillary renal cell carcinoma (translocation-associated)	17	-0.723706	-2.11459	0.0125337	0.191945	1.90192
ENSG00000083838	55663	ZNF446	zinc finger protein 446	19	-0.338033	-1.02179	0.0125234	0.191945	1.90228
ENSG00000128185	85359	DGCR6L	DiGeorge syndrome critical region gene 6 like	12	-2.09764	-5.08656	0.0125932	0.192713	1.89986
ENSG00000152582	79925	SPEF2	sperm flagellar 2	20	0.318636	1.2194	0.0126342	0.193196	1.89845
ENSG00000186666	144233	BCDIN3D	BCDIN3 domain containing RNA methyltransferase	20	-0.868027	-2.37669	0.012648	0.193262	1.89798
ENSG00000188677	29780	PARVB	parvin beta	20	0.272385	1.08586	0.0126596	0.193296	1.89758
ENSG00000132842	8546	AP3B1	adaptor related protein complex 3 beta 1 subunit	19	-0.443622	-1.37498	0.0126793	0.193308	1.8969
ENSG00000152377	6695	SPOCK1	SPARC/osteonectin, cwcv and kazal like domains proteoglycan 1	19	-1.1841	-3.24972	0.0126771	0.193308	1.89698
ENSG00000154001	5529	PPP2R5E	protein phosphatase 2 regulatory subunit B'epsilon	19	-0.616605	-1.77735	0.0127076	0.193374	1.89594
ENSG00000261086	N/A	RP11-379H8.1	N/A	20	0.437979	1.47966	0.0126957	0.193374	1.89634
ENSG00000108840	10014	HDAC5	histone deacetylase 5	19	-1.13477	-3.13125	0.012712	0.193374	1.89579
ENSG00000107874	79004	CUEDC2	CUE domain containing 2	19	0.351628	1.17495	0.0127371	0.193612	1.89493
ENSG00000073756	5743	PTGS2	prostaglandin-endoperoxide synthase 2	18	-0.939219	-2.67327	0.0127489	0.193647	1.89453
ENSG00000146574	221960	CCZ1B	CCZ1 homolog B, vacuolar protein trafficking and biogenesis associated	20	-0.852512	-2.56082	0.0128098	0.194283	1.89246
ENSG00000120889	8795	TNFRSF10B	TNF receptor superfamily member 10b	16	-0.7855	-2.21673	0.0128005	0.194283	1.89277
ENSG00000152104	5784	PTPN14	protein tyrosine phosphatase, non-receptor type 14	20	-0.77385	-2.18746	0.0128559	0.194694	1.8909
ENSG00000079313	57455	REXO1	RNA exonuclease 1 homolog	17	-0.636322	-1.62262	0.0128516	0.194694	1.89104
ENSG00000197622	56882	CDC42SE1	CDC42 small effector 1	19	-0.522142	-1.62237	0.0128832	0.194701	1.88998
ENSG00000087903	5990	RFX2	regulatory factor X2	20	-0.591291	-1.711	0.0128849	0.194701	1.88992
ENSG00000129204	9098	USP6	ubiquitin specific peptidase 6	17	-1.32086	-3.71422	0.0128749	0.194701	1.89026
ENSG00000071127	9948	WDR1	WD repeat domain 1	20	-0.562171	-1.6409	0.0129097	0.194932	1.88908
ENSG00000100083	26088	GGA1	golgi associated, gamma adaptin ear containing, ARF binding protein 1	20	-0.433725	-1.29993	0.0129485	0.195086	1.88778
ENSG00000189143	1364	CLDN4	claudin 4	19	-0.940225	-2.594	0.0129429	0.195086	1.88797
ENSG00000126878	83543	AIF1L	allograft inflammatory factor 1 like	19	-0.772748	-2.20807	0.0129452	0.195086	1.88789
ENSG00000184761	N/A	AC013269.5	N/A	6	-1.41678	-3.01278	0.0129755	0.195349	1.88687
ENSG00000076108	11176	BAZ2A	bromodomain adjacent to zinc finger domain 2A	20	-0.4925	-1.53712	0.0130244	0.195442	1.88524
ENSG00000173120	22992	KDM2A	lysine demethylase 2A	20	0.258868	1.02336	0.0130016	0.195442	1.886
ENSG00000133119	5983	RFC3	replication factor C subunit 3	17	-1.55101	-3.86846	0.0130144	0.195442	1.88558
ENSG00000135249	60561	RINT1	RAD50 interactor 1	16	-1.59354	-4.49395	0.0130442	0.195442	1.88458
ENSG00000105281	6510	SLC1A5	solute carrier family 1 member 5	20	-0.343263	-1.08142	0.0130581	0.195442	1.88412
ENSG00000182257	N/A	C22orf26	N/A	20	0.185123	0.775177	0.013057	0.195442	1.88416
ENSG00000269866	N/A	FKSG63	N/A	3	-2.0571	-3.46661	0.0129946	0.195442	1.88624
ENSG00000184194	54328	GPR173	G protein-coupled receptor 173	20	0.229533	0.961134	0.0130342	0.195442	1.88492
ENSG00000205978	57523	NYNRIN	NYN domain and retroviral integrase containing	19	-0.887193	-2.45205	0.0130721	0.195508	1.88366
ENSG00000184432	9276	COPB2	coatomer protein complex subunit beta 2	14	-1.62609	-4.51821	0.0131284	0.196206	1.88179
ENSG00000169105	113189	CHST14	carbohydrate sulfotransferase 14	18	-1.326	-3.74926	0.0131869	0.196937	1.87986
ENSG00000214305	N/A	AP001024.1	N/A	13	-1.23386	-3.05139	0.0132598	0.197449	1.87746
ENSG00000141456	27043	PELP1	proline, glutamate and leucine rich protein 1	13	-1.53712	-3.95401	0.0132488	0.197449	1.87782
ENSG00000188389	5133	PDCD1	programmed cell death 1	16	-1.82052	-4.7739	0.01325	0.197449	1.87778
ENSG00000185129	5813	PURA	purine rich element binding protein A	20	-0.409371	-1.14437	0.0132565	0.197449	1.87757
ENSG00000141867	23476	BRD4	bromodomain containing 4	17	-1.45508	-3.72735	0.0132757	0.197451	1.87694
ENSG00000130921	91574	C12orf65	chromosome 12 open reading frame 65	16	-0.753191	-2.16668	0.0132808	0.197451	1.87677
ENSG00000151348	2132	EXT2	exostosin glycosyltransferase 2	19	-1.86646	-5.15132	0.0133042	0.197451	1.87601
ENSG00000065371	54763	ROPN1	rhophilin associated tail protein 1	20	0.260616	1.07544	0.0132908	0.197451	1.87645
ENSG00000101441	1472	CST4	cystatin S	17	-0.397671	-1.11698	0.0133081	0.197451	1.87588
ENSG00000147852	7436	VLDLR	very low density lipoprotein receptor	18	-0.900604	-2.62748	0.0133663	0.19817	1.87399
ENSG00000139726	8562	DENR	density regulated re-initiation and release factor	20	-1.09672	-2.89292	0.0133906	0.198243	1.8732
ENSG00000134365	10877	CFHR4	complement factor H related 4	20	-0.438194	-1.30239	0.0133895	0.198243	1.87324
ENSG00000005075	5439	POLR2J	RNA polymerase II subunit J	17	-1.24777	-3.56038	0.0134311	0.198412	1.87189
ENSG00000102178	8266	UBL4A	ubiquitin like 4A	19	0.421897	1.23887	0.0134217	0.198412	1.87219
ENSG00000184162	126382	NR2C2AP	nuclear receptor 2C2 associated protein	20	-0.9126	-2.57069	0.0134174	0.198412	1.87233
ENSG00000082458	1741	DLG3	discs large MAGUK scaffold protein 3	20	-0.986307	-2.8581	0.013443	0.198445	1.8715
ENSG00000115875	6432	SRSF7	serine and arginine rich splicing factor 7	14	-1.77273	-4.59063	0.0134831	0.198892	1.87021
ENSG00000214274	283	ANG	angiogenin	5	-1.75618	-3.58849	0.0135093	0.199136	1.86937
ENSG00000099381	9739	SETD1A	SET domain containing 1A	16	-1.00325	-2.74254	0.0135817	0.199341	1.86705
ENSG00000135913	57695	USP37	ubiquitin specific peptidase 37	19	-0.466597	-1.31682	0.0135735	0.199341	1.86731
ENSG00000185896	3916	LAMP1	lysosomal associated membrane protein 1	18	-1.03064	-2.71391	0.0135715	0.199341	1.86737
ENSG00000258691	N/A	RP11-404P21.8	N/A	18	0.388711	1.2474	0.0135383	0.199341	1.86843
ENSG00000241476	6757	SSX2	SSX family member 2	16	-1.1341	-3.00327	0.0135552	0.199341	1.86789
ENSG00000170074	285596	FAM153A	family with sequence similarity 153 member A	18	-0.592222	-1.90673	0.0135751	0.199341	1.86726
ENSG00000105402	8775	NAPA	NSF attachment protein alpha	14	-1.26919	-3.436	0.0137083	0.1998	1.86302
ENSG00000168497	8436	SDPR	serum deprivation response	20	0.345815	1.23748	0.0136738	0.1998	1.86411
ENSG00000125356	4694	NDUFA1	NADH:ubiquinone oxidoreductase subunit A1	20	-0.702686	-2.09913	0.0136897	0.1998	1.86361
ENSG00000135624	10574	CCT7	chaperonin containing TCP1 subunit 7	16	-1.53222	-4.41714	0.0137133	0.1998	1.86286
ENSG00000135111	6926	TBX3	T-box 3	20	-2.02052	-5.39003	0.0136274	0.1998	1.86559
ENSG00000147145	2846	LPAR4	lysophosphatidic acid receptor 4	20	-0.624921	-1.68137	0.0137204	0.1998	1.86263
ENSG00000140326	146059	CDAN1	codanin 1	17	-2.07486	-5.11514	0.0137147	0.1998	1.86281
ENSG00000198887	23137	SMC5	structural maintenance of chromosomes 5	17	-1.72564	-4.64091	0.0137184	0.1998	1.8627
ENSG00000137054	64425	POLR1E	RNA polymerase I subunit E	18	-0.811121	-2.29332	0.0136848	0.1998	1.86376
ENSG00000149499	256364	EML3	echinoderm microtubule associated protein like 3	19	0.279773	1.08163	0.0136768	0.1998	1.86402
ENSG00000198162	10905	MAN1A2	mannosidase alpha class 1A member 2	19	-1.09588	-3.11277	0.0136442	0.1998	1.86505
ENSG00000154342	89780	WNT3A	Wnt family member 3A	19	-1.24236	-3.45764	0.0137316	0.199821	1.86228
ENSG00000124882	2069	EREG	epiregulin	20	-0.797549	-2.21244	0.0137808	0.200252	1.86073
ENSG00000101251	80343	SEL1L2	SEL1L2 ERAD E3 ligase adaptor subunit	20	0.320072	1.14978	0.0137751	0.200252	1.86091
ENSG00000269570	N/A	AP001350.1	N/A	6	-2.08251	-4.45226	0.0137988	0.200372	1.86016
ENSG00000257923	1523	CUX1	cut like homeobox 1	16	0.419047	1.34279	0.0138564	0.200544	1.85835
ENSG00000185880	140691	TRIM69	tripartite motif containing 69	20	0.277991	1.07125	0.0138552	0.200544	1.85839
ENSG00000197364	645922	S100A7L2	S100 calcium binding protein A7 like 2	19	0.214104	0.807523	0.0138241	0.200544	1.85936
ENSG00000130066	6303	SAT1	spermidine/spermine N1-acetyltransferase 1	17	-0.55858	-1.57808	0.0138597	0.200544	1.85825
ENSG00000101544	22850	ADNP2	ADNP homeobox 2	20	-1.04236	-3.00612	0.0138311	0.200544	1.85914
ENSG00000173200	165631	PARP15	poly(ADP-ribose) polymerase family member 15	20	0.371434	1.32721	0.0139011	0.201002	1.85695
ENSG00000253206	N/A	RP11-738G5.2	N/A	10	-0.664293	-1.72138	0.0139152	0.20105	1.85651
ENSG00000076864	5909	RAP1GAP	RAP1 GTPase activating protein	20	0.229062	0.931285	0.0139242	0.20105	1.85623
ENSG00000168348	84684	INSM2	INSM transcriptional repressor 2	17	0.318113	1.13649	0.0139421	0.201167	1.85567
ENSG00000182885	N/A	GPR97	N/A	20	0.21887	0.916486	0.0139553	0.201216	1.85526
ENSG00000163946	23272	FAM208A	family with sequence similarity 208 member A	20	-0.660455	-1.86107	0.0139692	0.201274	1.85483
ENSG00000125531	N/A	C20orf195	N/A	20	-0.516171	-1.48475	0.0139958	0.201374	1.854
ENSG00000126062	11070	TMEM115	transmembrane protein 115	20	-0.364768	-1.09774	0.0139865	0.201374	1.85429
ENSG00000125845	650	BMP2	bone morphogenetic protein 2	17	-1.81573	-4.55855	0.0140274	0.201639	1.85302
ENSG00000107438	9124	PDLIM1	PDZ and LIM domain 1	20	0.273418	1.05149	0.0140433	0.201639	1.85253
ENSG00000154723	522	ATP5J	ATP synthase, H+ transporting, mitochondrial Fo complex subunit F6	17	-1.11085	-3.01751	0.0140438	0.201639	1.85252
ENSG00000114455	11148	HHLA2	HERV-H LTR-associating 2	20	0.218216	0.904502	0.0141073	0.202159	1.85056
ENSG00000198455	158586	ZXDB	zinc finger, X-linked, duplicated B	20	-0.620866	-1.72539	0.0141096	0.202159	1.85048
ENSG00000119537	2531	KDSR	3-ketodihydrosphingosine reductase	17	-1.02673	-2.99462	0.0141018	0.202159	1.85072
ENSG00000169635	23119	HIC2	HIC ZBTB transcriptional repressor 2	16	-0.88604	-2.53152	0.0141216	0.202189	1.85012
ENSG00000104859	11129	CLASRP	CLK4 associating serine/arginine rich protein	14	-1.54041	-4.17584	0.0141619	0.202624	1.84888
ENSG00000165533	123016	TTC8	tetratricopeptide repeat domain 8	18	-1.3344	-3.77002	0.0141992	0.203016	1.84774
ENSG00000127946	3092	HIP1	huntingtin interacting protein 1	18	-0.546193	-1.42994	0.0142698	0.20368	1.84558
ENSG00000197723	94086	HSPB9	heat shock protein family B (small) member 9	20	0.287068	1.0885	0.0142784	0.20368	1.84532
ENSG00000118777	9429	ABCG2	ATP binding cassette subfamily G member 2 (Junior blood group)	20	0.482315	1.56221	0.0142855	0.20368	1.8451
ENSG00000129277	6351	CCL4	C-C motif chemokine ligand 4	16	-0.943519	-2.55491	0.0142566	0.20368	1.84598
ENSG00000088325	22974	TPX2	TPX2, microtubule nucleation factor	19	-1.64256	-4.31789	0.0143995	0.204027	1.84165
ENSG00000119699	7043	TGFB3	transforming growth factor beta 3	17	-1.19806	-3.418	0.0143541	0.204027	1.84302
ENSG00000070193	2255	FGF10	fibroblast growth factor 10	20	-0.34164	-0.938251	0.0143979	0.204027	1.8417
ENSG00000186665	284018	C17orf58	chromosome 17 open reading frame 58	18	0.35599	1.24952	0.0143782	0.204027	1.8423
ENSG00000162384	54987	C1orf123	chromosome 1 open reading frame 123	20	-0.961447	-2.89316	0.0143599	0.204027	1.84285
ENSG00000129473	599	BCL2L2	BCL2 like 2	20	-1.53428	-4.53473	0.0143576	0.204027	1.84292
ENSG00000125753	7408	VASP	vasodilator-stimulated phosphoprotein	20	-0.302128	-0.85659	0.014373	0.204027	1.84245
ENSG00000168274	3012	HIST1H2AE	histone cluster 1 H2A family member e	19	-1.07273	-3.09616	0.014357	0.204027	1.84294
ENSG00000164151	N/A	KIAA0947	N/A	20	-0.533293	-1.46131	0.0143931	0.204027	1.84185
ENSG00000187531	51547	SIRT7	sirtuin 7	20	-0.401337	-1.23706	0.0144264	0.204265	1.84084
ENSG00000211751	28562	TRBV25-1	T cell receptor beta variable 25-1	19	-1.03021	-3.26851	0.0145071	0.205266	1.83842
ENSG00000240563	54596	L1TD1	LINE1 type transposase domain containing 1	20	0.22336	0.921934	0.0145218	0.205332	1.83798
ENSG00000121274	64282	PAPD5	poly(A) RNA polymerase D5, non-canonical	17	-1.14001	-3.00731	0.0145726	0.205908	1.83646
ENSG00000268788	N/A	AC110615.1	N/A	10	-1.66586	-3.96344	0.014584	0.205927	1.83612
ENSG00000204389	3303	HSPA1A	heat shock protein family A (Hsp70) member 1A	7	-1.9266	-4.45856	0.0146163	0.206241	1.83516
ENSG00000103994	64397	ZNF106	zinc finger protein 106	20	0.33843	1.0451	0.0146394	0.206424	1.83448
ENSG00000204003	158062	LCN6	lipocalin 6	23	-0.514534	-1.52736	0.01467	0.206713	1.83357
ENSG00000169564	5093	PCBP1	poly(rC) binding protein 1	17	-1.55101	-3.94277	0.0146836	0.206745	1.83317
ENSG00000171944	390054	OR52A5	olfactory receptor family 52 subfamily A member 5	20	-0.278579	-0.89137	0.0146925	0.206745	1.83291
ENSG00000171174	64080	RBKS	ribokinase	20	-0.541129	-1.79426	0.014736	0.207074	1.83162
ENSG00000226761	259292	TAS2R46	taste 2 receptor member 46	19	-0.714784	-2.28474	0.0147317	0.207074	1.83175
ENSG00000196262	5478	PPIA	peptidylprolyl isomerase A	17	-0.722255	-2.07172	0.0147637	0.207319	1.83081
ENSG00000269449	N/A	AC002451.1	N/A	8	-1.70276	-4.08433	0.0148198	0.207822	1.82916
ENSG00000102349	11279	KLF8	Kruppel like factor 8	17	0.328217	1.24061	0.0148098	0.207822	1.82945
ENSG00000140650	5373	PMM2	phosphomannomutase 2	20	0.317381	1.03676	0.0148747	0.208165	1.82755
ENSG00000140839	497190	CLEC18B	C-type lectin domain family 18 member B	16	-0.695424	-2.32666	0.0148678	0.208165	1.82775
ENSG00000174473	442117	GALNTL6	polypeptide N-acetylgalactosaminyltransferase-like 6	18	-0.382554	-1.12838	0.0148549	0.208165	1.82813
ENSG00000172458	53342	IL17D	interleukin 17D	18	-1.09462	-3.2117	0.0149361	0.208881	1.82576
ENSG00000167770	55611	OTUB1	OTU deubiquitinase, ubiquitin aldehyde binding 1	20	0.343667	1.4184	0.0149617	0.209095	1.82502
ENSG00000171124	2525	FUT3	fucosyltransferase 3 (Lewis blood group)	16	-0.886518	-2.38688	0.014976	0.209153	1.8246
ENSG00000205669	641372	ACOT6	acyl-CoA thioesterase 6	17	-1.72564	-4.60109	0.0150196	0.2095	1.82334
ENSG00000101868	5422	POLA1	DNA polymerase alpha 1, catalytic subunit	15	-1.38567	-3.79524	0.0150214	0.2095	1.82329
ENSG00000215906	646262	LACTBL1	lactamase beta like 1	20	0.277465	1.16184	0.0150651	0.209824	1.82203
ENSG00000157916	11079	RER1	retention in endoplasmic reticulum sorting receptor 1	20	-0.654836	-1.98786	0.0150639	0.209824	1.82206
ENSG00000188158	4810	NHS	NHS actin remodeling regulator	18	0.250654	1.00083	0.0150802	0.209892	1.82159
ENSG00000100764	5700	PSMC1	proteasome 26S subunit, ATPase 1	10	-1.55361	-4.10221	0.0151312	0.210459	1.82013
ENSG00000121621	81930	KIF18A	kinesin family member 18A	20	-1.08866	-3.05238	0.0151816	0.210873	1.81868
ENSG00000269089	N/A	AP003733.1	N/A	18	0.228852	0.752625	0.0151717	0.210873	1.81897
ENSG00000176009	56676	ASCL3	achaete-scute family bHLH transcription factor 3	19	-0.429277	-1.17496	0.015226	0.211203	1.81741
ENSG00000113552	10007	GNPDA1	glucosamine-6-phosphate deaminase 1	20	-0.546955	-1.70132	0.0152252	0.211203	1.81744
ENSG00000145331	93587	TRMT10A	tRNA methyltransferase 10A	17	-0.889412	-2.6586	0.0152904	0.211666	1.81558
ENSG00000269343	100293516	ZNF587B	zinc finger protein 587B	15	0.248398	0.892153	0.0152881	0.211666	1.81565
ENSG00000182185	5890	RAD51B	RAD51 paralog B	16	-1.48807	-4.09938	0.0152768	0.211666	1.81597
ENSG00000007341	54879	ST7L	suppression of tumorigenicity 7 like	20	0.287183	1.04478	0.0153416	0.21223	1.81413
ENSG00000134480	902	CCNH	cyclin H	14	-1.24239	-3.57233	0.0153639	0.212396	1.8135
ENSG00000156006	10	NAT2	N-acetyltransferase 2	17	-1.6161	-4.59045	0.0153966	0.212704	1.81257
ENSG00000211746	28568	TRBV19	T cell receptor beta variable 19	20	0.282066	1.18111	0.0154107	0.212755	1.81218
ENSG00000204161	170371	C10orf128	chromosome 10 open reading frame 128	20	-0.28214	-0.864764	0.0154372	0.212977	1.81143
ENSG00000173908	162605	KRT28	keratin 28	20	0.221618	0.912036	0.0154852	0.213278	1.81008
ENSG00000214253	51024	FIS1	fission, mitochondrial 1	19	-0.752586	-2.11774	0.0154903	0.213278	1.80994
ENSG00000170390	166614	DCLK2	doublecortin like kinase 2	20	-0.31483	-0.944591	0.0154701	0.213278	1.81051
ENSG00000243927	64968	MRPS6	mitochondrial ribosomal protein S6	16	-1.47565	-3.78111	0.0155205	0.213406	1.8091
ENSG00000261915	N/A	RP11-542C16.2	N/A	20	0.16841	0.70519	0.0155106	0.213406	1.80937
ENSG00000168067	5871	MAP4K2	mitogen-activated protein kinase kinase kinase kinase 2	18	0.312748	0.961113	0.0155331	0.213437	1.80874
ENSG00000008018	5689	PSMB1	proteasome subunit beta 1	14	-1.5198	-4.4656	0.0155725	0.213835	1.80764
ENSG00000158406	8365	HIST1H4H	histone cluster 1 H4 family member h	19	-0.92266	-2.67368	0.0156259	0.214423	1.80616
ENSG00000132357	84674	CARD6	caspase recruitment domain family member 6	19	-1.14953	-3.07235	0.0156403	0.214477	1.80576
ENSG00000214102	494551	WEE2	WEE1 homolog 2	19	-1.77267	-4.66779	0.015673	0.214783	1.80485
ENSG00000187994	126432	RINL	Ras and Rab interactor like	20	0.330061	1.38208	0.0157376	0.215523	1.80306
ENSG00000183723	146223	CMTM4	CKLF like MARVEL transmembrane domain containing 4	17	0.281385	1.08834	0.0157707	0.215832	1.80215
ENSG00000205352	54458	PRR13	proline rich 13	20	-0.16814	-0.49411	0.0157852	0.215885	1.80175
ENSG00000115128	N/A	SF3B14	N/A	17	-0.742718	-2.26398	0.0157987	0.215926	1.80138
ENSG00000124177	84181	CHD6	chromodomain helicase DNA binding protein 6	20	-0.399595	-1.47844	0.0158187	0.216055	1.80083
ENSG00000165934	53981	CPSF2	cleavage and polyadenylation specific factor 2	13	-0.827759	-2.13083	0.0159093	0.216858	1.79835
ENSG00000074582	617	BCS1L	BCS1 homolog, ubiquinol-cytochrome c reductase complex chaperone	20	-0.523342	-1.51164	0.0159027	0.216858	1.79853
ENSG00000114850	6747	SSR3	signal sequence receptor subunit 3	20	0.279456	1.088	0.0158988	0.216858	1.79864
ENSG00000165060	2395	FXN	frataxin	20	-1.0405	-2.78448	0.015926	0.216942	1.79789
ENSG00000138378	6775	STAT4	signal transducer and activator of transcription 4	19	-1.32918	-3.7602	0.0159895	0.217541	1.79617
ENSG00000163235	7039	TGFA	transforming growth factor alpha	15	-1.23524	-3.4527	0.0159913	0.217541	1.79612
ENSG00000115289	84759	PCGF1	polycomb group ring finger 1	20	-0.477671	-1.40862	0.0160144	0.217628	1.79549
ENSG00000181544	2187	FANCB	Fanconi anemia complementation group B	18	-0.385375	-1.08077	0.0160241	0.217628	1.79523
ENSG00000205268	5150	PDE7A	phosphodiesterase 7A	19	-0.513825	-1.51464	0.0160296	0.217628	1.79508
ENSG00000179636	122664	TPPP2	tubulin polymerization promoting protein family member 2	20	-0.690035	-2.10049	0.016085	0.217988	1.79358
ENSG00000165119	3190	HNRNPK	heterogeneous nuclear ribonucleoprotein K	17	-0.812448	-2.14252	0.0160988	0.217988	1.79321
ENSG00000133895	4221	MEN1	menin 1	18	-0.989572	-2.76388	0.0160888	0.217988	1.79348
ENSG00000133313	55748	CNDP2	CNDP dipeptidase 2 (metallopeptidase M20 family)	20	0.421548	1.34162	0.0160719	0.217988	1.79393
ENSG00000165807	145376	PPP1R36	protein phosphatase 1 regulatory subunit 36	19	-0.925799	-2.70749	0.0161249	0.218198	1.7925
ENSG00000110768	2965	GTF2H1	general transcription factor IIH subunit 1	20	-1.57025	-4.60676	0.0161571	0.218345	1.79164
ENSG00000100359	27352	SGSM3	small G protein signaling modulator 3	20	-0.490711	-1.62084	0.0161558	0.218345	1.79167
ENSG00000147684	4715	NDUFB9	NADH:ubiquinone oxidoreductase subunit B9	20	-0.428469	-1.27262	0.0162058	0.218761	1.79033
ENSG00000067369	7158	TP53BP1	tumor protein p53 binding protein 1	18	-1.7902	-4.63726	0.0162093	0.218761	1.79024
ENSG00000122477	127495	LRRC39	leucine rich repeat containing 39	18	0.215661	0.848144	0.0162245	0.218823	1.78983
ENSG00000106336	26261	FBXO24	F-box protein 24	18	-1.83144	-4.90769	0.0162649	0.219078	1.78875
ENSG00000102189	8411	EEA1	early endosome antigen 1	18	-0.562374	-1.66842	0.0162607	0.219078	1.78886
ENSG00000004059	381	ARF5	ADP ribosylation factor 5	20	0.350983	1.39484	0.0162783	0.219115	1.78839
ENSG00000169981	7584	ZNF35	zinc finger protein 35	20	0.289888	1.02124	0.0162929	0.219165	1.788
ENSG00000078668	7419	VDAC3	voltage dependent anion channel 3	20	-0.465095	-1.49694	0.0163035	0.219165	1.78772
ENSG00000155592	342357	ZKSCAN2	zinc finger with KRAB and SCAN domains 2	20	-0.725358	-2.09481	0.0163579	0.219608	1.78627
ENSG00000204590	2794	GNL1	G protein nucleolar 1 (putative)	18	-1.20077	-3.25378	0.0163501	0.219608	1.78648
ENSG00000105656	8178	ELL	elongation factor for RNA polymerase II	20	-0.938519	-2.81343	0.0163738	0.219677	1.78585
ENSG00000110987	605	BCL7A	BCL tumor suppressor 7A	20	-0.84468	-2.54229	0.0164164	0.21996	1.78472
ENSG00000163040	90557	CCDC74A	coiled-coil domain containing 74A	19	-0.920133	-2.66663	0.016411	0.21996	1.78487
ENSG00000006611	10083	USH1C	USH1 protein network component harmonin	20	-1.04825	-2.79515	0.0164604	0.220117	1.78356
ENSG00000178074	205327	C2orf69	chromosome 2 open reading frame 69	20	-0.252313	-0.679666	0.0164711	0.220117	1.78328
ENSG00000042286	84883	AIFM2	apoptosis inducing factor, mitochondria associated 2	19	-0.528686	-1.65312	0.0164657	0.220117	1.78342
ENSG00000125650	5623	PSPN	persephin	20	0.206747	0.677558	0.0164698	0.220117	1.78331
ENSG00000206203	23617	TSSK2	testis specific serine kinase 2	18	-1.15957	-3.11644	0.0165075	0.220315	1.78232
ENSG00000255863	N/A	AC073610.5	N/A	18	-0.254414	-0.774108	0.0164976	0.220315	1.78258
ENSG00000249104	100287327	USP17L17	ubiquitin specific peptidase 17-like family member 17	6	-1.74838	-3.52668	0.0165346	0.220533	1.78161
ENSG00000268172	N/A	AL590452.1	N/A	20	-0.493776	-1.40129	0.0165487	0.220578	1.78123
ENSG00000135318	4907	NT5E	5'-nucleotidase ecto	17	-1.7418	-4.74136	0.0166086	0.221088	1.77967
ENSG00000146263	253714	MMS22L	MMS22 like, DNA repair protein	16	-0.422976	-1.12084	0.0165985	0.221088	1.77993
ENSG00000231500	6222	RPS18	ribosomal protein S18	17	-1.6161	-4.61005	0.0166305	0.221236	1.77909
ENSG00000086696	3294	HSD17B2	hydroxysteroid 17-beta dehydrogenase 2	19	-0.800965	-2.1766	0.0166613	0.221502	1.77829
ENSG00000163319	51023	MRPS18C	mitochondrial ribosomal protein S18C	18	-0.582096	-1.55546	0.0166875	0.221706	1.77761
ENSG00000071553	537	ATP6AP1	ATPase H+ transporting accessory protein 1	18	-0.562466	-1.62621	0.0167261	0.222073	1.77661
ENSG00000103489	64131	XYLT1	xylosyltransferase 1	20	0.302733	1.26765	0.0167429	0.222153	1.77617
ENSG00000130517	54858	PGPEP1	pyroglutamyl-peptidase I	20	-0.791982	-2.31259	0.0168435	0.223198	1.77357
ENSG00000272297	N/A	RP11-215A19.2	N/A	20	-0.528193	-1.66734	0.0168381	0.223198	1.77371
ENSG00000268111	N/A	AL031663.1	N/A	3	-2.09209	-3.51506	0.0168573	0.223236	1.77321
ENSG00000147416	526	ATP6V1B2	ATPase H+ transporting V1 subunit B2	18	-0.979721	-2.78017	0.0169689	0.224569	1.77035
ENSG00000103056	55512	SMPD3	sphingomyelin phosphodiesterase 3	20	-1.25276	-3.40099	0.0169803	0.224574	1.77006
ENSG00000100347	25813	SAMM50	SAMM50 sorting and assembly machinery component	16	-1.05134	-2.67881	0.0170136	0.22458	1.7692
ENSG00000169223	10960	LMAN2	lectin, mannose binding 2	20	-0.492569	-1.6335	0.0170091	0.22458	1.76932
ENSG00000183628	8214	DGCR6	DiGeorge syndrome critical region gene 6	17	-0.531085	-1.56893	0.0169995	0.22458	1.76956
ENSG00000163257	54876	DCAF16	DDB1 and CUL4 associated factor 16	20	-0.508708	-1.53921	0.0170614	0.225065	1.76799
ENSG00000198601	391194	OR2M2	olfactory receptor family 2 subfamily M member 2	20	-0.527522	-1.58415	0.0171249	0.225757	1.76637
ENSG00000167080	124872	B4GALNT2	beta-1,4-N-acetyl-galactosaminyltransferase 2	19	0.43171	1.56847	0.0171395	0.225804	1.766
ENSG00000172845	6670	SP3	Sp3 transcription factor	20	0.349555	1.32541	0.0171872	0.225996	1.76479
ENSG00000166557	23423	TMED3	transmembrane p24 trafficking protein 3	20	0.166663	0.673369	0.0171775	0.225996	1.76504
ENSG00000163221	6283	S100A12	S100 calcium binding protein A12	20	0.298282	1.15798	0.0171858	0.225996	1.76483
ENSG00000250210	N/A	RP11-585F1.10	N/A	4	-1.61455	-3.00772	0.0172161	0.226231	1.76407
ENSG00000187456	201299	RDM1	RAD52 motif containing 1	19	0.306235	0.923553	0.0172462	0.226482	1.76331
ENSG00000176390	51379	CRLF3	cytokine receptor like factor 3	17	0.23278	0.894976	0.0172998	0.22666	1.76196
ENSG00000158445	3745	KCNB1	potassium voltage-gated channel subfamily B member 1	20	-1.1839	-3.24843	0.0173152	0.22666	1.76157
ENSG00000155666	79831	KDM8	lysine demethylase 8	20	-0.553914	-1.67633	0.0172887	0.22666	1.76224
ENSG00000107018	6013	RLN1	relaxin 1	20	0.189502	0.793514	0.0173152	0.22666	1.76157
ENSG00000063515	2928	GSC2	goosecoid homeobox 2	17	-0.428263	-1.29744	0.0172908	0.22666	1.76219
ENSG00000173757	6777	STAT5B	signal transducer and activator of transcription 5B	16	-1.63456	-4.38248	0.0173298	0.226705	1.76121
ENSG00000143155	261726	TIPRL	TOR signaling pathway regulator	20	-0.858547	-2.36727	0.0173684	0.226775	1.76024
ENSG00000111911	135114	HINT3	histidine triad nucleotide binding protein 3	20	-0.546541	-1.50019	0.0173516	0.226775	1.76066
ENSG00000136697	84639	IL1F10	interleukin 1 family member 10 (theta)	18	0.259793	0.854184	0.0173676	0.226775	1.76026
ENSG00000101442	79913	ACTR5	ARP5 actin-related protein 5 homolog	19	-0.391	-1.15323	0.0174096	0.22691	1.75921
ENSG00000015171	10771	ZMYND11	zinc finger MYND-type containing 11	18	-1.15905	-3.09705	0.0174119	0.22691	1.75915
ENSG00000115282	64427	TTC31	tetratricopeptide repeat domain 31	18	-0.458773	-1.34563	0.0173986	0.22691	1.75948
ENSG00000213859	147040	KCTD11	potassium channel tetramerization domain containing 11	19	-1.35599	-3.79246	0.0174356	0.226929	1.75856
ENSG00000164136	3600	IL15	interleukin 15	13	0.597857	1.59773	0.017426	0.226929	1.7588
ENSG00000131143	1327	COX4I1	cytochrome c oxidase subunit 4I1	17	-1.19806	-3.49094	0.0174655	0.227071	1.75782
ENSG00000158874	336	APOA2	apolipoprotein A2	19	-0.641825	-1.85604	0.0174687	0.227071	1.75774
ENSG00000033627	535	ATP6V0A1	ATPase H+ transporting V0 subunit a1	18	-1.35027	-3.61465	0.0175544	0.227283	1.75561
ENSG00000133275	1455	CSNK1G2	casein kinase 1 gamma 2	20	-0.500286	-1.45515	0.0175258	0.227283	1.75632
ENSG00000040341	27067	STAU2	staufen double-stranded RNA binding protein 2	20	0.373693	1.28881	0.0175173	0.227283	1.75653
ENSG00000248592	100526772	TMEM110-MUSTN1	TMEM110-MUSTN1 readthrough	20	0.323505	1.06701	0.0175469	0.227283	1.7558
ENSG00000160695	55823	VPS11	VPS11, CORVET/HOPS core subunit	18	-0.522938	-1.57196	0.0175068	0.227283	1.75679
ENSG00000102048	140462	ASB9	ankyrin repeat and SOCS box containing 9	19	-0.393916	-1.17122	0.0175628	0.227283	1.75541
ENSG00000257599	101055625	OVCH1-AS1	OVCH1 antisense RNA 1	19	0.166824	0.682613	0.0175555	0.227283	1.75559
ENSG00000134443	2922	GRP	gastrin releasing peptide	20	-1.10224	-3.17134	0.0176631	0.228186	1.75293
ENSG00000117419	79033	ERI3	ERI1 exoribonuclease family member 3	19	-0.524821	-1.42677	0.017666	0.228186	1.75286
ENSG00000185716	730094	C16orf52	chromosome 16 open reading frame 52	20	-0.458899	-1.48168	0.0176489	0.228186	1.75328
ENSG00000111432	11211	FZD10	frizzled class receptor 10	18	-1.48449	-3.901	0.0176799	0.228222	1.75252
ENSG00000143418	29956	CERS2	ceramide synthase 2	18	0.237359	0.91211	0.0177099	0.228321	1.75178
ENSG00000152684	53918	PELO	pelota homolog (Drosophila)	8	-1.58795	-3.63921	0.0176994	0.228321	1.75204
ENSG00000101343	51340	CRNKL1	crooked neck pre-mRNA splicing factor 1	17	-1.72564	-4.67569	0.0177358	0.228511	1.75115
ENSG00000163536	5274	SERPINI1	serpin family I member 1	16	-1.0906	-3.07431	0.0177545	0.228608	1.75069
ENSG00000003756	10181	RBM5	RNA binding motif protein 5	18	0.325386	1.03551	0.0177806	0.2288	1.75005
ENSG00000167562	55762	ZNF701	zinc finger protein 701	19	-0.698479	-2.1119	0.0178712	0.228955	1.74785
ENSG00000115129	9540	TP53I3	tumor protein p53 inducible protein 3	20	-1.29186	-3.98734	0.0178874	0.228955	1.74745
ENSG00000185800	1762	DMWD	dystrophia myotonica, WD repeat containing	20	-0.703706	-1.93016	0.0179046	0.228955	1.74704
ENSG00000187608	9636	ISG15	ISG15 ubiquitin-like modifier	20	-0.701253	-2.07563	0.0178658	0.228955	1.74798
ENSG00000158769	50848	F11R	F11 receptor	20	0.221106	0.882724	0.0178716	0.228955	1.74784
ENSG00000087053	8898	MTMR2	myotubularin related protein 2	18	0.471181	1.48066	0.0178183	0.228955	1.74913
ENSG00000148468	221061	FAM171A1	family with sequence similarity 171 member A1	20	0.229547	0.961196	0.0178443	0.228955	1.7485
ENSG00000155229	64210	MMS19	MMS19 homolog, cytosolic iron-sulfur assembly component	18	-1.63607	-4.66406	0.0179015	0.228955	1.74711
ENSG00000144021	9391	CIAO1	cytosolic iron-sulfur assembly component 1	19	-1.38567	-3.79162	0.0178741	0.228955	1.74778
ENSG00000163584	200916	RPL22L1	ribosomal protein L22 like 1	17	-1.29964	-3.59413	0.0178631	0.228955	1.74804
ENSG00000107796	59	ACTA2	actin, alpha 2, smooth muscle, aorta	17	-1.37841	-3.64334	0.017941	0.229135	1.74615
ENSG00000259202	N/A	RP11-342M21.2	N/A	20	-0.214644	-0.595203	0.0179363	0.229135	1.74627
ENSG00000178171	205147	AMER3	APC membrane recruitment protein 3	20	0.19193	0.803678	0.0179781	0.229376	1.74526
ENSG00000134317	29841	GRHL1	grainyhead like transcription factor 1	20	-0.633201	-1.87597	0.0179824	0.229376	1.74515
ENSG00000166181	8539	API5	apoptosis inhibitor 5	14	-0.828158	-2.19295	0.0180367	0.229497	1.74384
ENSG00000185215	7127	TNFAIP2	TNF alpha induced protein 2	20	-1.13483	-3.11389	0.0180199	0.229497	1.74425
ENSG00000115947	5000	ORC4	origin recognition complex subunit 4	20	-0.529963	-1.60968	0.0180301	0.229497	1.744
ENSG00000198822	2913	GRM3	glutamate metabotropic receptor 3	20	-0.856759	-2.47291	0.0180344	0.229497	1.7439
ENSG00000257727	10330	CNPY2	canopy FGF signaling regulator 2	20	-0.398219	-1.33369	0.0180938	0.229769	1.74247
ENSG00000106526	653857	ACTR3C	ARP3 actin-related protein 3 homolog C	18	-0.60014	-1.6994	0.0181239	0.229769	1.74175
ENSG00000167118	81605	URM1	ubiquitin related modifier 1	20	0.361984	1.09118	0.0180909	0.229769	1.74254
ENSG00000077080	51412	ACTL6B	actin like 6B	18	-1.57777	-4.30482	0.0181254	0.229769	1.74171
ENSG00000160767	10712	FAM189B	family with sequence similarity 189 member B	20	-0.301087	-0.81262	0.0180822	0.229769	1.74275
ENSG00000155886	25769	SLC24A2	solute carrier family 24 member 2	20	0.295346	1.23672	0.0181083	0.229769	1.74212
ENSG00000136869	7099	TLR4	toll like receptor 4	20	-0.609726	-1.74348	0.0181505	0.229943	1.74111
ENSG00000120149	4488	MSX2	msh homeobox 2	18	0.349336	1.20438	0.0182083	0.230044	1.73973
ENSG00000164116	2982	GUCY1A3	guanylate cyclase 1 soluble subunit alpha	15	-0.81327	-2.32647	0.0181918	0.230044	1.74013
ENSG00000110048	5007	OSBP	oxysterol binding protein	19	0.231731	0.811255	0.0181872	0.230044	1.74023
ENSG00000093009	8318	CDC45	cell division cycle 45	13	-1.35599	-3.79312	0.0182019	0.230044	1.73988
ENSG00000157014	9797	TATDN2	TatD DNase domain containing 2	8	0.377842	1.03006	0.0182146	0.230044	1.73958
ENSG00000101444	191	AHCY	adenosylhomocysteinase	20	-0.996872	-2.79761	0.0182438	0.23027	1.73888
ENSG00000145782	9140	ATG12	autophagy related 12	19	-1.61972	-4.35414	0.0182667	0.230281	1.73834
ENSG00000169122	90362	FAM110B	family with sequence similarity 110 member B	20	-0.708436	-1.98769	0.0182672	0.230281	1.73833
ENSG00000139746	64062	RBM26	RNA binding motif protein 26	20	-0.651368	-2.09028	0.0182892	0.230416	1.73781
ENSG00000132274	10346	TRIM22	tripartite motif containing 22	20	0.399541	1.33197	0.0183273	0.230723	1.7369
ENSG00000182368	N/A	FAM27A	N/A	2	-2.97392	-4.09804	0.0183361	0.230723	1.73669
ENSG00000128059	5471	PPAT	phosphoribosyl pyrophosphate amidotransferase	18	-0.458394	-1.39406	0.0183611	0.230897	1.7361
ENSG00000122484	79871	RPAP2	RNA polymerase II associated protein 2	20	-0.436128	-1.21128	0.0183934	0.23116	1.73534
ENSG00000258728	2592	GALT	galactose-1-phosphate uridylyltransferase	25	-1.38567	-3.88715	0.0184212	0.231368	1.73468
ENSG00000174740	140886	PABPC5	poly(A) binding protein cytoplasmic 5	20	0.2363	0.810666	0.0184479	0.231388	1.73405
ENSG00000185414	51263	MRPL30	mitochondrial ribosomal protein L30	17	-0.425646	-1.1256	0.0184567	0.231388	1.73385
ENSG00000170606	3308	HSPA4	heat shock protein family A (Hsp70) member 4	20	-1.31294	-3.5751	0.018442	0.231388	1.73419
ENSG00000139163	55500	ETNK1	ethanolamine kinase 1	19	-0.576327	-1.52492	0.0184991	0.231635	1.73285
ENSG00000136574	2626	GATA4	GATA binding protein 4	20	-0.896976	-2.78847	0.0184908	0.231635	1.73304
ENSG00000269267	N/A	AC008498.1	N/A	13	-0.886006	-2.62681	0.0185192	0.231744	1.73238
ENSG00000132153	22907	DHX30	DExH-box helicase 30	18	-0.606303	-1.73695	0.0185729	0.232275	1.73112
ENSG00000143543	10899	JTB	jumping translocation breakpoint	18	-1.70638	-4.3413	0.0185964	0.232427	1.73057
ENSG00000231637	728405	USP17L29	ubiquitin specific peptidase 17-like family member 29	20	-0.671385	-2.00162	0.0186154	0.232487	1.73013
ENSG00000167858	83659	TEKT1	tektin 1	17	-1.38885	-3.5482	0.0186239	0.232487	1.72993
ENSG00000116885	127700	OSCP1	organic solute carrier partner 1	19	-1.1422	-3.45378	0.0186423	0.232527	1.7295
ENSG00000119508	8013	NR4A3	nuclear receptor subfamily 4 group A member 3	19	-0.593433	-1.64206	0.0186499	0.232527	1.72932
ENSG00000184394	390437	OR4N5	olfactory receptor family 4 subfamily N member 5	19	0.235643	0.74703	0.0186621	0.232538	1.72904
ENSG00000178605	8225	GTPBP6	GTP binding protein 6 (putative)	20	-0.337991	-1.03341	0.0186809	0.232619	1.7286
ENSG00000232869	28558	TRBV29-1	T cell receptor beta variable 29-1	20	-0.482205	-1.44976	0.0186914	0.232619	1.72836
ENSG00000267140	N/A	RP11-322E11.6	N/A	19	-0.761715	-2.35702	0.0187188	0.232819	1.72772
ENSG00000156469	N/A	MTERFD1	N/A	19	-0.912469	-2.34942	0.0187941	0.23333	1.72598
ENSG00000181035	284439	SLC25A42	solute carrier family 25 member 42	20	-0.356324	-1.16048	0.0187931	0.23333	1.726
ENSG00000189401	139562	OTUD6A	OTU deubiquitinase 6A	18	0.253183	0.979255	0.0187852	0.23333	1.72618
ENSG00000033170	2530	FUT8	fucosyltransferase 8	19	-0.903364	-2.63819	0.0188095	0.233379	1.72562
ENSG00000091490	23231	SEL1L3	SEL1L family member 3	20	0.244708	0.976554	0.0188502	0.233459	1.72468
ENSG00000164366	133957	CCDC127	coiled-coil domain containing 127	20	-0.893993	-2.40908	0.0188396	0.233459	1.72493
ENSG00000128886	80237	ELL3	elongation factor for RNA polymerase II 3	20	0.331978	1.19738	0.0188276	0.233459	1.7252
ENSG00000177885	2885	GRB2	growth factor receptor bound protein 2	13	-1.19806	-3.29368	0.0189235	0.233801	1.723
ENSG00000169067	345651	ACTBL2	actin, beta like 2	20	0.293065	1.21854	0.0189029	0.233801	1.72347
ENSG00000189091	23450	SF3B3	splicing factor 3b subunit 3	14	-1.38702	-3.82944	0.0189145	0.233801	1.7232
ENSG00000204542	29113	C6orf15	chromosome 6 open reading frame 15	17	-1.12666	-3.26335	0.0188985	0.233801	1.72357
ENSG00000112902	9037	SEMA5A	semaphorin 5A	20	0.149261	0.625009	0.0189708	0.233901	1.72191
ENSG00000267173	N/A	CTC-512J12.6	N/A	6	0.532813	1.26309	0.0189712	0.233901	1.7219
ENSG00000148926	133	ADM	adrenomedullin	18	-0.694882	-2.06766	0.0189773	0.233901	1.72176
ENSG00000269058	125972	CALR3	calreticulin 3	19	-0.431191	-1.39388	0.0189734	0.233901	1.72186
ENSG00000100280	162	AP1B1	adaptor related protein complex 1 beta 1 subunit	18	0.240859	0.961717	0.0190844	0.234685	1.71932
ENSG00000149435	92086	GGTLC1	gamma-glutamyltransferase light chain 1	20	-0.588492	-1.79509	0.0190587	0.234685	1.71991
ENSG00000241566	28885	IGKV2D-24	immunoglobulin kappa variable 2D-24 (non-functional)	20	-0.0943321	-0.293861	0.0190891	0.234685	1.71921
ENSG00000130177	8881	CDC16	cell division cycle 16	13	-1.72497	-4.56761	0.0190983	0.234685	1.71901
ENSG00000171222	51282	SCAND1	SCAN domain containing 1	17	-0.588069	-1.6688	0.0190692	0.234685	1.71967
ENSG00000148120	84909	C9orf3	chromosome 9 open reading frame 3	20	-0.256566	-0.729893	0.0191287	0.234918	1.71832
ENSG00000129460	25983	NGDN	neuroguidin	16	-0.654717	-2.01117	0.0191793	0.235257	1.71717
ENSG00000171119	4902	NRTN	neurturin	20	-0.600171	-1.89591	0.0191775	0.235257	1.71721
ENSG00000222017	N/A	AC011997.1	N/A	12	-2.13963	-4.43044	0.0192173	0.235582	1.71631
ENSG00000139289	22822	PHLDA1	pleckstrin homology like domain family A member 1	19	-0.570819	-1.71321	0.0193049	0.235626	1.71433
ENSG00000111674	2026	ENO2	enolase 2	18	-1.15839	-3.22152	0.0192372	0.235626	1.71586
ENSG00000062582	64951	MRPS24	mitochondrial ribosomal protein S24	19	-0.567549	-1.58958	0.0193269	0.235626	1.71384
ENSG00000125870	6629	SNRPB2	small nuclear ribonucleoprotein polypeptide B2	19	-0.525207	-1.51738	0.019297	0.235626	1.71451
ENSG00000164985	11168	PSIP1	PC4 and SFRS1 interacting protein 1	14	-1.12435	-3.16224	0.0193425	0.235626	1.71349
ENSG00000152291	10618	TGOLN2	trans-golgi network protein 2	19	-0.986477	-3.03324	0.0192986	0.235626	1.71448
ENSG00000168002	5436	POLR2G	RNA polymerase II subunit G	12	-1.96865	-4.63189	0.0193163	0.235626	1.71408
ENSG00000174775	3265	HRAS	HRas proto-oncogene, GTPase	20	-0.451982	-1.26962	0.0193476	0.235626	1.71337
ENSG00000185982	245939	DEFB128	defensin beta 128	16	-0.801488	-2.0139	0.0193267	0.235626	1.71384
ENSG00000157017	51738	GHRL	ghrelin and obestatin prepropeptide	20	0.254159	1.06425	0.0192953	0.235626	1.71455
ENSG00000116132	5396	PRRX1	paired related homeobox 1	19	-0.728163	-2.13105	0.0192734	0.235626	1.71504
ENSG00000124232	11317	RBPJL	recombination signal binding protein for immunoglobulin kappa J region like	19	-0.521576	-1.35443	0.0193996	0.236119	1.71221
ENSG00000164611	9232	PTTG1	pituitary tumor-transforming 1	16	-1.54119	-4.24237	0.0194214	0.236244	1.71172
ENSG00000163558	5584	PRKCI	protein kinase C iota	20	0.299822	1.08695	0.019471	0.236442	1.71061
ENSG00000263809	N/A	RP11-849F2.7	N/A	11	-1.65698	-4.1763	0.0194723	0.236442	1.71058
ENSG00000166592	6236	RRAD	RRAD, Ras related glycolysis inhibitor and calcium channel regulator	20	-1.22645	-3.42953	0.0194648	0.236442	1.71075
ENSG00000143006	63948	DMRTB1	DMRT like family B with proline rich C-terminal 1	19	-0.527175	-1.43995	0.0195122	0.236505	1.70969
ENSG00000182634	390265	OR10G7	olfactory receptor family 10 subfamily G member 7	20	-0.644304	-2.09275	0.0195035	0.236505	1.70989
ENSG00000162777	79961	DENND2D	DENN domain containing 2D	20	-0.649471	-2.10916	0.0194973	0.236505	1.71002
ENSG00000239855	28943	IGKV1-6	immunoglobulin kappa variable 1-6	18	-0.45877	-1.332	0.0195427	0.236594	1.70902
ENSG00000167491	54815	GATAD2A	GATA zinc finger domain containing 2A	17	-0.710711	-1.89013	0.0195406	0.236594	1.70906
ENSG00000101557	9097	USP14	ubiquitin specific peptidase 14	20	-0.581957	-1.76582	0.0195811	0.236779	1.70816
ENSG00000163655	8833	GMPS	guanine monophosphate synthase	14	-1.78535	-4.41617	0.0195698	0.236779	1.70841
ENSG00000204941	5673	PSG5	pregnancy specific beta-1-glycoprotein 5	20	0.22601	0.946385	0.0196138	0.237034	1.70744
ENSG00000101161	24148	PRPF6	pre-mRNA processing factor 6	16	-1.53852	-4.29122	0.0196487	0.237113	1.70667
ENSG00000156508	1915	EEF1A1	eukaryotic translation elongation factor 1 alpha 1	7	-1.38885	-3.32211	0.0196552	0.237113	1.70652
ENSG00000173653	9986	RCE1	Ras converting CAAX endopeptidase 1	19	0.303372	0.98446	0.0196414	0.237113	1.70683
ENSG00000196305	3376	IARS	isoleucyl-tRNA synthetase	15	0.606533	1.74478	0.0196875	0.237364	1.70581
ENSG00000197459	8345	HIST1H2BH	histone cluster 1 H2B family member h	20	-0.550384	-1.65898	0.0197121	0.237404	1.70527
ENSG00000176340	1351	COX8A	cytochrome c oxidase subunit 8A	10	-1.72001	-3.98414	0.0197141	0.237404	1.70522
ENSG00000147601	7013	TERF1	telomeric repeat binding factor 1	18	-0.526642	-1.5276	0.0197647	0.237436	1.70411
ENSG00000171517	23566	LPAR3	lysophosphatidic acid receptor 3	20	-0.615569	-1.88857	0.0197622	0.237436	1.70416
ENSG00000068985	8712	PAGE1	PAGE family member 1	20	-1.2641	-3.56987	0.0197544	0.237436	1.70434
ENSG00000169826	55454	CSGALNACT2	chondroitin sulfate N-acetylgalactosaminyltransferase 2	20	-1.88918	-4.83555	0.0197747	0.237436	1.70389
ENSG00000050327	7984	ARHGEF5	Rho guanine nucleotide exchange factor 5	19	-0.356604	-1.13266	0.0197536	0.237436	1.70435
ENSG00000136754	10006	ABI1	abl interactor 1	16	-0.654919	-1.85349	0.0198325	0.23799	1.70262
ENSG00000189037	63904	DUSP21	dual specificity phosphatase 21	20	0.217565	0.895917	0.01994	0.238047	1.70027
ENSG00000105419	56917	MEIS3	Meis homeobox 3	20	-0.76254	-2.07762	0.0198517	0.238047	1.7022
ENSG00000095321	1384	CRAT	carnitine O-acetyltransferase	19	-0.595106	-1.82561	0.0198955	0.238047	1.70124
ENSG00000078246	7289	TULP3	tubby like protein 3	20	0.157375	0.658985	0.0199226	0.238047	1.70065
ENSG00000211675	3537	IGLC1	immunoglobulin lambda constant 1	20	-0.269844	-0.717817	0.0199116	0.238047	1.70089
ENSG00000135298	N/A	BAI3	N/A	16	-0.748537	-2.2592	0.0199012	0.238047	1.70112
ENSG00000153495	121793	TEX29	testis expressed 29	19	-1.63607	-4.42895	0.0199652	0.238047	1.69973
ENSG00000070756	26986	PABPC1	poly(A) binding protein cytoplasmic 1	17	-0.46422	-1.25228	0.0199449	0.238047	1.70017
ENSG00000211852	28718	TRAJ37	T cell receptor alpha joining 37	4	0.439288	0.853412	0.0199573	0.238047	1.6999
ENSG00000184916	3714	JAG2	jagged 2	19	-1.19444	-3.33161	0.0199069	0.238047	1.701
ENSG00000244462	10137	RBM12	RNA binding motif protein 12	20	-0.32084	-0.97385	0.01991	0.238047	1.70093
ENSG00000203857	3283	HSD3B1	hydroxy-delta-5-steroid dehydrogenase, 3 beta- and steroid delta-isomerase 1	18	-1.72054	-4.57753	0.0199972	0.238289	1.69903
ENSG00000234545	257415	FAM133B	family with sequence similarity 133 member B	17	-0.614954	-1.71007	0.0200962	0.239329	1.69689
ENSG00000100804	5693	PSMB5	proteasome subunit beta 5	7	-1.78579	-3.87601	0.0201108	0.239364	1.69657
ENSG00000115274	83444	INO80B	INO80 complex subunit B	20	-0.435855	-1.36758	0.0201415	0.239451	1.69591
ENSG00000124207	1434	CSE1L	chromosome segregation 1 like	16	-1.22021	-3.16871	0.0201351	0.239451	1.69605
ENSG00000182132	30820	KCNIP1	potassium voltage-gated channel interacting protein 1	19	-1.38885	-4.06644	0.0201574	0.239501	1.69556
ENSG00000081692	65094	JMJD4	jumonji domain containing 4	20	-0.321612	-1.02077	0.0202069	0.23995	1.6945
ENSG00000110651	975	CD81	CD81 molecule	20	-0.387817	-1.29226	0.0202261	0.240026	1.69409
ENSG00000139174	144165	PRICKLE1	prickle planar cell polarity protein 1	20	-0.498979	-1.60622	0.0202485	0.240026	1.69361
ENSG00000124608	57505	AARS2	alanyl-tRNA synthetase 2, mitochondrial	20	-0.538807	-1.43932	0.0202453	0.240026	1.69368
ENSG00000211857	28723	TRAJ32	T cell receptor alpha joining 32	2	-2.76076	-3.8043	0.0202938	0.240284	1.69264
ENSG00000159023	2035	EPB41	erythrocyte membrane protein band 4.1	19	-0.602854	-1.75114	0.0202821	0.240284	1.69289
ENSG00000182747	340146	SLC35D3	solute carrier family 35 member D3	18	0.306549	1.22401	0.020325	0.240288	1.69197
ENSG00000172461	10690	FUT9	fucosyltransferase 9	19	-1.14953	-3.03327	0.0203117	0.240288	1.69225
ENSG00000196400	N/A	BX255923.1	N/A	2	-2.82026	-3.8863	0.0203294	0.240288	1.69188
ENSG00000171132	5581	PRKCE	protein kinase C epsilon	20	0.124446	0.456382	0.0203898	0.24076	1.69059
ENSG00000170430	4255	MGMT	O-6-methylguanine-DNA methyltransferase	18	-1.04367	-2.76034	0.0203929	0.24076	1.69052
ENSG00000268942	1163	CKS1B	CDC28 protein kinase regulatory subunit 1B	26	-0.308151	-0.966745	0.0204858	0.240817	1.68855
ENSG00000119782	2281	FKBP1B	FK506 binding protein 1B	20	-0.5316	-1.67434	0.0205255	0.240817	1.68771
ENSG00000009413	5980	REV3L	REV3 like, DNA directed polymerase zeta catalytic subunit	19	-1.5799	-4.45465	0.0204936	0.240817	1.68838
ENSG00000124019	79843	FAM124B	family with sequence similarity 124 member B	18	-0.551797	-1.59995	0.0204864	0.240817	1.68853
ENSG00000140092	10516	FBLN5	fibulin 5	18	-0.670307	-1.88422	0.0204132	0.240817	1.69009
ENSG00000105329	7040	TGFB1	transforming growth factor beta 1	17	-1.75618	-4.43817	0.0205069	0.240817	1.6881
ENSG00000182199	6472	SHMT2	serine hydroxymethyltransferase 2	18	-1.40589	-3.97034	0.0204388	0.240817	1.68955
ENSG00000189180	7581	ZNF33A	zinc finger protein 33A	20	0.208184	0.730611	0.0205271	0.240817	1.68767
ENSG00000179409	50628	GEMIN4	gem nuclear organelle associated protein 4	17	-1.86646	-4.92381	0.0204421	0.240817	1.68948
ENSG00000163072	115677	NOSTRIN	nitric oxide synthase trafficking	20	-0.545537	-1.6006	0.0205109	0.240817	1.68801
ENSG00000184203	5504	PPP1R2	protein phosphatase 1 regulatory inhibitor subunit 2	20	-0.579302	-1.70469	0.0204996	0.240817	1.68825
ENSG00000234237	N/A	AL162431.1	N/A	9	-1.24236	-3.0637	0.020546	0.2409	1.68727
ENSG00000254245	56112	PCDHGA3	protocadherin gamma subfamily A, 3	10	-1.32258	-3.18354	0.0205913	0.241294	1.68632
ENSG00000182325	26233	FBXL6	F-box and leucine rich repeat protein 6	20	0.291347	1.01761	0.0206343	0.241658	1.68541
ENSG00000123144	79002	C19orf43	chromosome 19 open reading frame 43	18	-0.409674	-1.14201	0.020685	0.242114	1.68434
ENSG00000114054	5096	PCCB	propionyl-CoA carboxylase beta subunit	20	0.247701	0.988384	0.0207044	0.242202	1.68394
ENSG00000164040	10424	PGRMC2	progesterone receptor membrane component 2	18	-1.03732	-2.86849	0.0207418	0.242363	1.68315
ENSG00000171303	3777	KCNK3	potassium two pore domain channel subfamily K member 3	18	-0.494798	-1.37934	0.0207384	0.242363	1.68322
ENSG00000186104	120227	CYP2R1	cytochrome P450 family 2 subfamily R member 1	20	0.267102	0.902382	0.0208468	0.242456	1.68096
ENSG00000164032	3015	H2AFZ	H2A histone family member Z	20	-0.576035	-1.65927	0.0208714	0.242456	1.68045
ENSG00000077380	1781	DYNC1I2	dynein cytoplasmic 1 intermediate chain 2	19	-1.28613	-3.58033	0.020892	0.242456	1.68002
ENSG00000077264	5063	PAK3	p21 (RAC1) activated kinase 3	19	-0.411281	-1.34608	0.0208751	0.242456	1.68037
ENSG00000144840	285282	RABL3	RAB, member of RAS oncogene family like 3	20	0.243974	0.957024	0.0208599	0.242456	1.68069
ENSG00000258064	N/A	RP11-293I14.2	N/A	17	0.305212	0.998386	0.0208875	0.242456	1.68011
ENSG00000055917	23369	PUM2	pumilio RNA binding family member 2	19	-1.93755	-5.35793	0.0208195	0.242456	1.68153
ENSG00000223474	N/A	AL020996.1	N/A	20	0.314062	1.21914	0.0208271	0.242456	1.68137
ENSG00000174093	N/A	RP11-1407O15.2	N/A	18	-0.90242	-2.37571	0.0208871	0.242456	1.68012
ENSG00000172590	122704	MRPL52	mitochondrial ribosomal protein L52	17	-0.700817	-1.9369	0.0207985	0.242456	1.68197
ENSG00000244693	100142659	CTAGE8	CTAGE family member 8	13	-0.427971	-1.14379	0.0208888	0.242456	1.68009
ENSG00000168903	10917	BTNL3	butyrophilin like 3	20	0.238781	0.770867	0.0208764	0.242456	1.68034
ENSG00000133250	84330	ZNF414	zinc finger protein 414	19	-0.319709	-1.00545	0.0209089	0.242515	1.67967
ENSG00000164237	134147	CMBL	carboxymethylenebutenolidase homolog	20	-0.390751	-1.15004	0.020929	0.242611	1.67925
ENSG00000135220	79799	UGT2A3	UDP glucuronosyltransferase family 2 member A3	19	0.302314	1.12754	0.0209766	0.242886	1.67827
ENSG00000135446	1019	CDK4	cyclin dependent kinase 4	20	-0.490291	-1.36681	0.0209752	0.242886	1.67829
ENSG00000035687	159	ADSS	adenylosuccinate synthase	11	-1.61972	-4.15406	0.0210578	0.243276	1.67659
ENSG00000137411	57176	VARS2	valyl-tRNA synthetase 2, mitochondrial	20	-0.573269	-1.47532	0.0210314	0.243276	1.67713
ENSG00000203667	116228	COX20	COX20, cytochrome c oxidase assembly factor	20	-0.52035	-1.59192	0.0210463	0.243276	1.67682
ENSG00000178935	79818	ZNF552	zinc finger protein 552	20	-0.375128	-1.07835	0.0210562	0.243276	1.67662
ENSG00000154710	27342	RABGEF1	RAB guanine nucleotide exchange factor 1	20	-0.783292	-2.21722	0.0210844	0.243332	1.67604
ENSG00000100316	6122	RPL3	ribosomal protein L3	17	-0.695787	-2.20253	0.0210864	0.243332	1.676
ENSG00000165730	219736	STOX1	storkhead box 1	18	-1.45532	-3.50953	0.0211135	0.243371	1.67544
ENSG00000149948	8091	HMGA2	high mobility group AT-hook 2	19	-0.889412	-2.53592	0.0211073	0.243371	1.67557
ENSG00000146216	84630	TTBK1	tau tubulin kinase 1	20	-0.313119	-0.898889	0.0211525	0.243578	1.67464
ENSG00000135116	8739	HRK	harakiri, BCL2 interacting protein	20	-0.731481	-2.15594	0.0211791	0.243578	1.67409
ENSG00000237412	646960	PRSS56	protease, serine 56	20	-0.388663	-1.24773	0.0211758	0.243578	1.67416
ENSG00000268923	N/A	AL645922.1	N/A	6	0.542222	1.28539	0.0211751	0.243578	1.67417
ENSG00000123349	5204	PFDN5	prefoldin subunit 5	18	-0.927053	-2.53822	0.02121	0.243676	1.67346
ENSG00000155511	2890	GRIA1	glutamate ionotropic receptor AMPA type subunit 1	19	-0.525017	-1.51297	0.0212115	0.243676	1.67343
ENSG00000171564	2244	FGB	fibrinogen beta chain	18	-0.552827	-1.55776	0.0212293	0.243682	1.67306
ENSG00000151690	54842	MFSD6	major facilitator superfamily domain containing 6	20	0.305746	1.28027	0.0212358	0.243682	1.67293
ENSG00000114349	2779	GNAT1	G protein subunit alpha transducin 1	19	0.280576	1.09893	0.0213126	0.244348	1.67136
ENSG00000137601	4750	NEK1	NIMA related kinase 1	19	-0.791324	-2.51772	0.0213177	0.244348	1.67126
ENSG00000117697	25936	NSL1	NSL1, MIS12 kinetochore complex component	17	-1.57364	-4.45171	0.0213632	0.244458	1.67033
ENSG00000148843	22984	PDCD11	programmed cell death 11	14	-0.943654	-2.51729	0.0213555	0.244458	1.67049
ENSG00000149256	26011	TENM4	teneurin transmembrane protein 4	20	0.242867	1.01697	0.0213563	0.244458	1.67048
ENSG00000125630	84172	POLR1B	RNA polymerase I subunit B	9	-1.94827	-4.5866	0.0213926	0.244658	1.66974
ENSG00000215529	388795	EFCAB8	EF-hand calcium binding domain 8	20	0.224482	0.867304	0.0214133	0.244758	1.66932
ENSG00000135924	3300	DNAJB2	DnaJ heat shock protein family (Hsp40) member B2	17	0.371614	1.09981	0.0214434	0.244965	1.66871
ENSG00000163328	151556	GPR155	G protein-coupled receptor 155	20	-0.322422	-0.925502	0.0214604	0.245023	1.66836
ENSG00000248167	202658	TRIM39-RPP21	TRIM39-RPP21 readthrough	20	0.149284	0.604764	0.0214925	0.245044	1.66771
ENSG00000184933	8590	OR6A2	olfactory receptor family 6 subfamily A member 2	20	-0.481719	-1.38039	0.0214908	0.245044	1.66775
ENSG00000119318	5887	RAD23B	RAD23 homolog B, nucleotide excision repair protein	17	-1.50248	-4.45258	0.0214982	0.245044	1.6676
ENSG00000184863	155435	RBM33	RNA binding motif protein 33	19	-0.738553	-2.20843	0.0215646	0.245664	1.66626
ENSG00000104643	66036	MTMR9	myotubularin related protein 9	20	0.391434	1.48227	0.0215769	0.245667	1.66601
ENSG00000171459	392390	OR1L6	olfactory receptor family 1 subfamily L member 6	20	-0.774799	-2.20041	0.0216159	0.24574	1.66523
ENSG00000100796	N/A	SMEK1	N/A	19	-1.38885	-3.58324	0.0216028	0.24574	1.66549
ENSG00000211825	28522	TRDJ1	T cell receptor delta joining 1	2	1.00289	1.38197	0.0216193	0.24574	1.66516
ENSG00000121005	83690	CRISPLD1	cysteine rich secretory protein LCCL domain containing 1	20	-1.42734	-4.02306	0.0216345	0.245776	1.66485
ENSG00000169291	126669	SHE	Src homology 2 domain containing E	20	0.133413	0.546803	0.0216956	0.246197	1.66363
ENSG00000185043	10519	CIB1	calcium and integrin binding 1	18	-1.26274	-3.62486	0.0216873	0.246197	1.66379
ENSG00000137203	7020	TFAP2A	transcription factor AP-2 alpha	15	-1.12341	-3.15209	0.02173	0.24645	1.66294
ENSG00000266964	5348	FXYD1	FXYD domain containing ion transport regulator 1	18	-0.470102	-1.43838	0.0218076	0.247193	1.66139
ENSG00000139546	6895	TARBP2	TARBP2, RISC loading complex RNA binding subunit	19	-1.6161	-4.65167	0.0218473	0.247381	1.6606
ENSG00000121897	11019	LIAS	lipoic acid synthetase	17	-0.322102	-0.99158	0.0218483	0.247381	1.66058
ENSG00000198648	27347	STK39	serine/threonine kinase 39	20	-0.352618	-1.09103	0.0218988	0.247815	1.65958
ENSG00000139597	90634	N4BP2L1	NEDD4 binding protein 2 like 1	18	0.278303	0.904279	0.0219304	0.247843	1.65895
ENSG00000027075	5583	PRKCH	protein kinase C eta	20	-0.586112	-1.79216	0.0219228	0.247843	1.6591
ENSG00000257115	440153	OR11H12	olfactory receptor family 11 subfamily H member 12	18	-0.520949	-1.42197	0.0219376	0.247843	1.65881
ENSG00000126368	9572	NR1D1	nuclear receptor subfamily 1 group D member 1	20	-0.382428	-1.11928	0.0219623	0.247958	1.65832
ENSG00000119711	4329	ALDH6A1	aldehyde dehydrogenase 6 family member A1	17	-1.46431	-4.25373	0.0219842	0.247958	1.65789
ENSG00000112234	26235	FBXL4	F-box and leucine rich repeat protein 4	20	-0.635383	-1.90884	0.0219829	0.247958	1.65791
ENSG00000141985	6455	SH3GL1	SH3 domain containing GRB2 like 1, endophilin A2	15	-1.75747	-4.67232	0.0220128	0.248144	1.65733
ENSG00000211456	22908	SACM1L	SAC1 suppressor of actin mutations 1 like (yeast)	16	-0.462344	-1.25123	0.022058	0.248517	1.65643
ENSG00000103222	4363	ABCC1	ATP binding cassette subfamily C member 1	19	-0.617641	-1.62633	0.0220889	0.248728	1.65583
ENSG00000071203	54860	MS4A12	membrane spanning 4-domains A12	20	0.210607	0.881886	0.0221088	0.248815	1.65544
ENSG00000268154	N/A	AL591806.1	N/A	10	-1.32807	-3.30606	0.0221676	0.249339	1.65428
ENSG00000100425	23774	BRD1	bromodomain containing 1	17	-0.605003	-1.73185	0.0222316	0.249374	1.65303
ENSG00000106823	1842	ECM2	extracellular matrix protein 2	17	-0.96072	-2.64776	0.022226	0.249374	1.65314
ENSG00000196263	57573	ZNF471	zinc finger protein 471	19	0.322745	1.00842	0.0222257	0.249374	1.65314
ENSG00000126777	3895	KTN1	kinectin 1	20	-0.776502	-2.34686	0.0222075	0.249374	1.6535
ENSG00000183734	430	ASCL2	achaete-scute family bHLH transcription factor 2	19	0.297258	1.00059	0.0221919	0.249374	1.65381
ENSG00000204977	10206	TRIM13	tripartite motif containing 13	19	-0.532836	-1.57316	0.0223149	0.250172	1.6514
ENSG00000162643	126820	WDR63	WD repeat domain 63	20	0.246787	1.03207	0.0223275	0.250175	1.65116
ENSG00000082781	3693	ITGB5	integrin subunit beta 5	20	0.320168	1.15153	0.0223658	0.250468	1.65041
ENSG00000211655	28826	IGLV1-36	immunoglobulin lambda variable 1-36	20	-0.20769	-0.607929	0.0224288	0.250898	1.64919
ENSG00000185985	84631	SLITRK2	SLIT and NTRK like family member 2	20	0.288884	1.17025	0.022441	0.250898	1.64896
ENSG00000041982	3371	TNC	tenascin C	20	-0.86931	-2.36763	0.0224253	0.250898	1.64926
ENSG00000139112	23710	GABARAPL1	GABA type A receptor associated protein like 1	20	-0.487892	-1.45008	0.0224848	0.251199	1.64811
ENSG00000102606	8874	ARHGEF7	Rho guanine nucleotide exchange factor 7	19	-0.658502	-1.91769	0.0224925	0.251199	1.64796
ENSG00000128309	4357	MPST	mercaptopyruvate sulfurtransferase	20	0.286029	1.04225	0.0225463	0.251662	1.64693
ENSG00000268046	N/A	AP001094.1	N/A	3	-1.78579	-3.00043	0.0225647	0.251731	1.64657
ENSG00000122641	3624	INHBA	inhibin beta A subunit	19	-1.03384	-2.77805	0.0225863	0.251834	1.64615
ENSG00000165953	145264	SERPINA12	serpin family A member 12	20	-0.73552	-2.06699	0.0226167	0.251899	1.64557
ENSG00000136758	10730	YME1L1	YME1 like 1 ATPase	19	-1.26315	-3.71085	0.022608	0.251899	1.64574
ENSG00000221953	388759	C1orf229	chromosome 1 open reading frame 229	20	-0.339897	-1.12049	0.0226431	0.252056	1.64506
ENSG00000151881	N/A	C5orf28	N/A	20	0.291144	1.21912	0.0226908	0.252449	1.64415
ENSG00000117620	23443	SLC35A3	solute carrier family 35 member A3	17	-1.84254	-4.77197	0.0227684	0.253037	1.64267
ENSG00000041880	10039	PARP3	poly(ADP-ribose) polymerase family member 3	19	-0.293343	-0.853588	0.0227639	0.253037	1.64275
ENSG00000164675	154865	IQUB	IQ motif and ubiquitin domain containing	19	-0.697057	-1.93355	0.0228587	0.253627	1.64095
ENSG00000054796	23626	SPO11	SPO11, initiator of meiotic double stranded breaks	17	-1.57364	-4.35096	0.022857	0.253627	1.64098
ENSG00000112701	26054	SENP6	SUMO1/sentrin specific peptidase 6	15	-1.65529	-4.26213	0.0228351	0.253627	1.6414
ENSG00000170454	9119	KRT75	keratin 75	20	-0.294985	-0.893565	0.0229341	0.253915	1.63952
ENSG00000160201	7307	U2AF1	U2 small nuclear RNA auxiliary factor 1	13	-1.72497	-4.40259	0.0229343	0.253915	1.63952
ENSG00000090674	57192	MCOLN1	mucolipin 1	18	0.393951	1.21514	0.0229245	0.253915	1.6397
ENSG00000142166	3454	IFNAR1	interferon alpha and beta receptor subunit 1	14	-0.830698	-2.27393	0.022923	0.253915	1.63973
ENSG00000148824	92170	MTG1	mitochondrial ribosome associated GTPase 1	10	-0.584135	-1.61826	0.0229665	0.253969	1.63891
ENSG00000152457	64421	DCLRE1C	DNA cross-link repair 1C	19	-0.52574	-1.50537	0.0229629	0.253969	1.63897
ENSG00000074319	7251	TSG101	tumor susceptibility 101	14	-1.43101	-3.80513	0.0229764	0.253969	1.63872
ENSG00000109971	3312	HSPA8	heat shock protein family A (Hsp70) member 8	12	-1.56374	-3.99408	0.0230451	0.254591	1.63742
ENSG00000233828	N/A	AC008394.1	N/A	20	-0.570026	-1.65169	0.0230611	0.254631	1.63712
ENSG00000267976	N/A	AP000695.1	N/A	20	0.238261	0.965925	0.0230773	0.254671	1.63682
ENSG00000075223	10512	SEMA3C	semaphorin 3C	18	-1.27302	-3.55299	0.0231075	0.254868	1.63625
ENSG00000171960	10465	PPIH	peptidylprolyl isomerase H	20	-1.08539	-2.86782	0.0231599	0.255033	1.63526
ENSG00000130706	11047	ADRM1	adhesion regulating molecule 1	20	-0.457379	-1.34655	0.0231365	0.255033	1.6357
ENSG00000108270	26574	AATF	apoptosis antagonizing transcription factor	18	-1.38484	-3.77425	0.0231549	0.255033	1.63536
ENSG00000255974	1548	CYP2A6	cytochrome P450 family 2 subfamily A member 6	19	-0.577322	-1.61628	0.0233116	0.255117	1.63243
ENSG00000121851	84265	POLR3GL	RNA polymerase III subunit G like	18	-1.2839	-3.48283	0.0233033	0.255117	1.63258
ENSG00000081181	384	ARG2	arginase 2	18	-0.615243	-1.82829	0.0232328	0.255117	1.6339
ENSG00000037241	51121	RPL26L1	ribosomal protein L26 like 1	18	-0.427961	-1.22754	0.0232575	0.255117	1.63344
ENSG00000143951	51057	WDPCP	WD repeat containing planar cell polarity effector	19	0.31004	1.00488	0.0232374	0.255117	1.63381
ENSG00000214212	255809	C19orf38	chromosome 19 open reading frame 38	18	-0.903673	-2.52951	0.0232309	0.255117	1.63393
ENSG00000140386	49855	SCAPER	S-phase cyclin A associated protein in the ER	20	0.270429	0.938596	0.0231851	0.255117	1.63479
ENSG00000159131	2618	GART	phosphoribosylglycinamide formyltransferase, phosphoribosylglycinamide synthetase, phosphoribosylaminoimidazole synthetase	17	-0.649201	-1.91836	0.0232772	0.255117	1.63307
ENSG00000170638	80305	TRABD	TraB domain containing	20	-0.563377	-1.77947	0.0232898	0.255117	1.63283
ENSG00000147669	5440	POLR2K	RNA polymerase II subunit K	8	-1.43428	-3.46318	0.0232389	0.255117	1.63378
ENSG00000113889	3827	KNG1	kininogen 1	20	-1.48537	-3.83937	0.0233151	0.255117	1.63236
ENSG00000167972	21	ABCA3	ATP binding cassette subfamily A member 3	20	-1.58537	-4.24643	0.0233187	0.255117	1.63229
ENSG00000099256	56952	PRTFDC1	phosphoribosyl transferase domain containing 1	20	-0.375684	-1.05354	0.0233296	0.255117	1.63209
ENSG00000105953	4967	OGDH	oxoglutarate dehydrogenase	19	-0.537302	-1.60197	0.0233525	0.255231	1.63167
ENSG00000152670	54514	DDX4	DEAD-box helicase 4	16	-1.53917	-4.00619	0.0233856	0.255456	1.63105
ENSG00000154451	115362	GBP5	guanylate binding protein 5	20	0.239773	0.986237	0.0234239	0.255466	1.63034
ENSG00000101955	8406	SRPX	sushi repeat containing protein, X-linked	20	-0.86538	-2.44509	0.0234203	0.255466	1.63041
ENSG00000107679	59338	PLEKHA1	pleckstrin homology domain containing A1	20	0.190795	0.713247	0.0234167	0.255466	1.63047
ENSG00000189057	374393	FAM111B	family with sequence similarity 111 member B	20	0.18621	0.779728	0.0234421	0.255528	1.63
ENSG00000185862	2124	EVI2B	ecotropic viral integration site 2B	19	-0.280344	-0.808012	0.0234605	0.255593	1.62966
ENSG00000244005	9054	NFS1	NFS1, cysteine desulfurase	19	-1.33625	-3.58997	0.0234904	0.255646	1.62911
ENSG00000167286	915	CD3D	CD3d molecule	20	-0.336373	-1.02436	0.0234876	0.255646	1.62916
ENSG00000176236	221060	C10orf111	chromosome 10 open reading frame 111	19	-0.35138	-1.12887	0.0235091	0.255713	1.62876
ENSG00000174255	7634	ZNF80	zinc finger protein 80	20	-0.786595	-2.02513	0.0235752	0.255888	1.62754
ENSG00000127922	N/A	SHFM1	N/A	20	-0.518675	-1.77166	0.0235752	0.255888	1.62754
ENSG00000142973	1580	CYP4B1	cytochrome P450 family 4 subfamily B member 1	19	-0.344757	-1.13597	0.0235691	0.255888	1.62766
ENSG00000175161	253559	CADM2	cell adhesion molecule 2	20	0.368313	1.48118	0.0235661	0.255888	1.62771
ENSG00000170634	98	ACYP2	acylphosphatase 2	20	-0.317432	-0.876262	0.023599	0.25601	1.62711
ENSG00000114279	2257	FGF12	fibroblast growth factor 12	20	0.199387	0.834903	0.0236539	0.256334	1.6261
ENSG00000175595	2072	ERCC4	ERCC excision repair 4, endonuclease catalytic subunit	19	-1.9146	-5.07392	0.0236423	0.256334	1.62631
ENSG00000142065	57677	ZFP14	ZFP14 zinc finger protein	18	0.254938	0.909462	0.0236855	0.25654	1.62552
ENSG00000168491	256309	CCDC110	coiled-coil domain containing 110	20	0.156736	0.656311	0.023742	0.256881	1.62448
ENSG00000146386	58527	ABRACL	ABRA C-terminal like	19	-0.609603	-1.7757	0.0237307	0.256881	1.62469
ENSG00000242372	3692	EIF6	eukaryotic translation initiation factor 6	17	-0.956164	-2.90808	0.0237639	0.256981	1.62408
ENSG00000135334	55122	AKIRIN2	akirin 2	20	-1.23067	-3.3658	0.0238101	0.257117	1.62324
ENSG00000078304	5527	PPP2R5C	protein phosphatase 2 regulatory subunit B'gamma	18	-0.746512	-2.01939	0.0237998	0.257117	1.62343
ENSG00000182117	55505	NOP10	NOP10 ribonucleoprotein	20	0.252325	0.91019	0.0238267	0.257117	1.62294
ENSG00000136872	229	ALDOB	aldolase, fructose-bisphosphate B	20	-0.883938	-2.59033	0.0238193	0.257117	1.62307
ENSG00000204219	6920	TCEA3	transcription elongation factor A3	18	-1.01791	-3.04142	0.0238523	0.257258	1.62247
ENSG00000155890	287015	TRIM42	tripartite motif containing 42	20	-0.557506	-1.74034	0.0239265	0.257634	1.62112
ENSG00000127080	64768	IPPK	inositol-pentakisphosphate 2-kinase	18	-0.486501	-1.47873	0.0239069	0.257634	1.62148
ENSG00000179526	81858	SHARPIN	SHANK associated RH domain interactor	20	0.222543	0.904862	0.0239376	0.257634	1.62092
ENSG00000134874	22873	DZIP1	DAZ interacting zinc finger protein 1	19	-0.573413	-1.5911	0.02392	0.257634	1.62124
ENSG00000173011	93624	TADA2B	transcriptional adaptor 2B	18	-0.502214	-1.56693	0.0239596	0.257735	1.62052
ENSG00000101773	5932	RBBP8	RB binding protein 8, endonuclease	17	-1.49091	-3.99638	0.0239884	0.257909	1.62
ENSG00000184047	56616	DIABLO	diablo IAP-binding mitochondrial protein	16	-1.19679	-3.47629	0.0240761	0.258717	1.61841
ENSG00000001561	22875	ENPP4	ectonucleotide pyrophosphatase/phosphodiesterase 4 (putative)	19	-1.14953	-3.02472	0.0241717	0.259608	1.61669
ENSG00000156709	9131	AIFM1	apoptosis inducing factor mitochondria associated 1	17	-1.78744	-4.46976	0.0241903	0.259617	1.61636
ENSG00000168264	359948	IRF2BP2	interferon regulatory factor 2 binding protein 2	20	-0.583697	-1.94865	0.0242093	0.259617	1.61602
ENSG00000174371	9156	EXO1	exonuclease 1	17	-1.5799	-4.43058	0.0242106	0.259617	1.61599
ENSG00000126861	4974	OMG	oligodendrocyte myelin glycoprotein	18	-1.43318	-4.14404	0.0242344	0.259736	1.61557
ENSG00000169758	N/A	C15orf27	N/A	20	0.280959	1.17648	0.0243067	0.259935	1.61427
ENSG00000167531	3906	LALBA	lactalbumin alpha	20	-0.593948	-2.10251	0.0243123	0.259935	1.61417
ENSG00000119535	1441	CSF3R	colony stimulating factor 3 receptor	19	-0.65926	-1.81074	0.0243177	0.259935	1.61408
ENSG00000138161	50624	CUZD1	CUB and zona pellucida like domains 1	18	-1.83171	-4.8373	0.0242897	0.259935	1.61458
ENSG00000204779	653427	FOXD4L5	forkhead box D4-like 5	20	0.293709	1.03956	0.0242767	0.259935	1.61481
ENSG00000164347	84340	GFM2	G elongation factor mitochondrial 2	20	-0.661031	-1.94362	0.0243292	0.259935	1.61387
ENSG00000135617	84279	PRADC1	protease associated domain containing 1	20	-0.283705	-0.810891	0.0243649	0.260045	1.61323
ENSG00000099889	421	ARVCF	armadillo repeat gene deleted in velocardiofacial syndrome	20	0.339139	1.37471	0.0243612	0.260045	1.6133
ENSG00000084733	10890	RAB10	RAB10, member RAS oncogene family	17	0.455029	1.42952	0.0244142	0.2603	1.61236
ENSG00000144810	1295	COL8A1	collagen type VIII alpha 1 chain	20	0.206247	0.86363	0.024412	0.2603	1.6124
ENSG00000170471	57148	RALGAPB	Ral GTPase activating protein non-catalytic beta subunit	20	-0.344305	-1.12663	0.024427	0.260301	1.61213
ENSG00000165124	79987	SVEP1	sushi, von Willebrand factor type A, EGF and pentraxin domain containing 1	18	0.246225	0.801923	0.0244623	0.260396	1.6115
ENSG00000059122	84256	FLYWCH1	FLYWCH-type zinc finger 1	20	-0.767312	-2.21918	0.0244742	0.260396	1.61129
ENSG00000254986	10072	DPP3	dipeptidyl peptidase 3	19	0.309273	1.10469	0.024451	0.260396	1.6117
ENSG00000100201	10521	DDX17	DEAD-box helicase 17	18	-0.378234	-1.02402	0.0245001	0.260536	1.61083
ENSG00000182700	492311	IGIP	IgA inducing protein	18	-0.990796	-3.04265	0.02452	0.260613	1.61048
ENSG00000113356	10622	POLR3G	RNA polymerase III subunit G	17	-1.75747	-4.75688	0.0245535	0.260668	1.60989
ENSG00000181634	9966	TNFSF15	TNF superfamily member 15	18	-1.12472	-3.32645	0.0245479	0.260668	1.60999
ENSG00000136153	4008	LMO7	LIM domain 7	19	-1.35599	-3.67475	0.0245634	0.260668	1.60971
ENSG00000115896	5334	PLCL1	phospholipase C like 1	20	-0.365284	-1.07413	0.024582	0.26073	1.60938
ENSG00000186297	2558	GABRA5	gamma-aminobutyric acid type A receptor alpha5 subunit	20	0.275116	0.964549	0.0245972	0.260755	1.60911
ENSG00000156831	286053	NSMCE2	NSE2/MMS21 homolog, SMC5-SMC6 complex SUMO ligase	20	-0.721342	-2.1129	0.0246123	0.260781	1.60885
ENSG00000087494	5744	PTHLH	parathyroid hormone like hormone	19	-0.621882	-1.96721	0.0246315	0.260849	1.60851
ENSG00000205213	55366	LGR4	leucine rich repeat containing G protein-coupled receptor 4	19	-0.325862	-1.00578	0.0246783	0.26121	1.60768
ENSG00000134375	10440	TIMM17A	translocase of inner mitochondrial membrane 17A	18	-0.612044	-1.95336	0.0247361	0.261281	1.60667
ENSG00000211660	28813	IGLV2-23	immunoglobulin lambda variable 2-23	18	-0.980022	-2.83069	0.024708	0.261281	1.60716
ENSG00000134853	5156	PDGFRA	platelet derived growth factor receptor alpha	20	-0.72308	-2.28148	0.0247169	0.261281	1.60701
ENSG00000221869	1052	CEBPD	CCAAT/enhancer binding protein delta	20	-0.584655	-1.61235	0.0247321	0.261281	1.60674
ENSG00000104213	5157	PDGFRL	platelet derived growth factor receptor like	20	-0.379489	-1.11201	0.0247569	0.261365	1.6063
ENSG00000153531	113622	ADPRHL1	ADP-ribosylhydrolase like 1	17	-0.436602	-1.16833	0.0247844	0.261521	1.60582
ENSG00000174996	64837	KLC2	kinesin light chain 2	20	0.264323	0.992843	0.0248046	0.261599	1.60547
ENSG00000147604	6129	RPL7	ribosomal protein L7	11	-1.94827	-4.59183	0.0248178	0.261603	1.60524
ENSG00000178913	6879	TAF7	TATA-box binding protein associated factor 7	16	-0.712366	-2	0.0248462	0.261633	1.60474
ENSG00000196914	23365	ARHGEF12	Rho guanine nucleotide exchange factor 12	19	-0.653899	-1.93018	0.0248387	0.261633	1.60487
ENSG00000198908	80823	BHLHB9	basic helix-loop-helix family member b9	18	-0.585196	-1.91515	0.0248952	0.262014	1.60388
ENSG00000136144	55213	RCBTB1	RCC1 and BTB domain containing protein 1	20	-1.49992	-4.31854	0.0249386	0.262336	1.60313
ENSG00000166396	8710	SERPINB7	serpin family B member 7	20	0.232793	0.868486	0.0249731	0.262564	1.60253
ENSG00000206262	N/A	C3orf72	N/A	20	0.29459	1.23355	0.025002	0.262733	1.60203
ENSG00000152503	55521	TRIM36	tripartite motif containing 36	20	-0.536726	-1.66501	0.0250366	0.262961	1.60142
ENSG00000178567	9852	EPM2AIP1	EPM2A interacting protein 1	18	-0.522466	-1.50023	0.0250816	0.263299	1.60064
ENSG00000115446	25972	UNC50	unc-50 inner nuclear membrane RNA binding protein	18	-1.08013	-2.90736	0.0251508	0.26389	1.59945
ENSG00000100364	23313	KIAA0930	KIAA0930	19	-1.28312	-3.80108	0.0252298	0.264569	1.59809
ENSG00000223501	6293	VPS52	VPS52, GARP complex subunit	20	-1.4596	-3.74034	0.0252414	0.264569	1.59789
ENSG00000136280	83605	CCM2	CCM2 scaffolding protein	17	-0.613199	-1.83397	0.0253278	0.264995	1.5964
ENSG00000181090	79813	EHMT1	euchromatic histone lysine methyltransferase 1	15	-1.50248	-4.06571	0.0253338	0.264995	1.5963
ENSG00000249115	23354	HAUS5	HAUS augmin like complex subunit 5	15	-1.78744	-4.62612	0.0253001	0.264995	1.59688
ENSG00000175216	9793	CKAP5	cytoskeleton associated protein 5	10	-1.26919	-3.26257	0.0253302	0.264995	1.59636
ENSG00000164308	64167	ERAP2	endoplasmic reticulum aminopeptidase 2	20	-0.421769	-1.22998	0.0253774	0.265315	1.59555
ENSG00000211672	28786	IGLV4-3	immunoglobulin lambda variable 4-3	16	-0.688896	-1.71739	0.0254229	0.265519	1.59478
ENSG00000197951	58491	ZNF71	zinc finger protein 71	19	-0.53809	-1.60656	0.0254153	0.265519	1.5949
ENSG00000142632	128272	ARHGEF19	Rho guanine nucleotide exchange factor 19	20	0.212909	0.891524	0.0254476	0.265642	1.59435
ENSG00000106211	3315	HSPB1	heat shock protein family B (small) member 1	20	-0.450644	-1.30487	0.0255004	0.265768	1.59345
ENSG00000167992	220001	VWCE	von Willebrand factor C and EGF domains	20	0.313965	1.13469	0.0254887	0.265768	1.59365
ENSG00000181817	84967	LSM10	LSM10, U7 small nuclear RNA associated	15	-0.752651	-2.26049	0.0255163	0.265768	1.59318
ENSG00000130741	1968	EIF2S3	eukaryotic translation initiation factor 2 subunit gamma	12	0.589837	1.57588	0.0254773	0.265768	1.59385
ENSG00000211876	28742	TRAJ13	T cell receptor alpha joining 13	6	-1.01615	-2.23479	0.0255246	0.265768	1.59304
ENSG00000227051	56967	C14orf132	chromosome 14 open reading frame 132	20	0.168446	0.705344	0.0255591	0.265992	1.59245
ENSG00000129455	11202	KLK8	kallikrein related peptidase 8	20	-0.669913	-1.85419	0.0255944	0.266224	1.59185
ENSG00000125903	140881	DEFB129	defensin beta 129	19	0.297759	1.03832	0.0256403	0.266565	1.59108
ENSG00000164104	3148	HMGB2	high mobility group box 2	16	-1.33842	-3.23654	0.0256726	0.266631	1.59053
ENSG00000130165	84337	ELOF1	elongation factor 1 homolog	19	-0.757876	-2.29667	0.0256726	0.266631	1.59053
ENSG00000124721	1769	DNAH8	dynein axonemal heavy chain 8	20	-1.30199	-3.58848	0.0257183	0.26697	1.58976
ENSG00000153993	223117	SEMA3D	semaphorin 3D	18	-0.525944	-1.54533	0.0258206	0.267895	1.58803
ENSG00000144182	51601	LIPT1	lipoyltransferase 1	20	-0.484845	-1.50127	0.0258764	0.268066	1.5871
ENSG00000137752	834	CASP1	caspase 1	20	-0.527947	-1.50476	0.0258685	0.268066	1.58723
ENSG00000172115	54205	CYCS	cytochrome c, somatic	13	-1.57364	-4.19938	0.0258603	0.268066	1.58737
ENSG00000102699	143	PARP4	poly(ADP-ribose) polymerase family member 4	20	-0.823529	-2.24932	0.0259498	0.268691	1.58587
ENSG00000161558	55260	TMEM143	transmembrane protein 143	20	0.301654	1.11493	0.0259637	0.268699	1.58563
ENSG00000112299	8876	VNN1	vanin 1	18	-0.858416	-2.36744	0.025992	0.268856	1.58516
ENSG00000182687	8811	GALR2	galanin receptor 2	20	0.203528	0.852244	0.0260552	0.269261	1.58411
ENSG00000161281	1346	COX7A1	cytochrome c oxidase subunit 7A1	18	0.245458	0.980081	0.026097	0.269261	1.58341
ENSG00000250745	100287441	USP17L20	ubiquitin specific peptidase 17-like family member 20	14	-0.249875	-0.694669	0.026094	0.269261	1.58346
ENSG00000122711	27290	SPINK4	serine peptidase inhibitor, Kazal type 4	14	-1.11553	-2.97391	0.0260892	0.269261	1.58354
ENSG00000174343	55584	CHRNA9	cholinergic receptor nicotinic alpha 9 subunit	20	-0.370662	-1.09017	0.0260851	0.269261	1.58361
ENSG00000196367	8295	TRRAP	transformation/transcription domain associated protein	19	-0.868626	-2.26807	0.026118	0.2693	1.58306
ENSG00000117281	11126	CD160	CD160 molecule	16	-1.03091	-3.07143	0.0261271	0.2693	1.58291
ENSG00000147883	1030	CDKN2B	cyclin dependent kinase inhibitor 2B	20	0.247259	0.973458	0.026181	0.26972	1.58201
ENSG00000182836	345557	PLCXD3	phosphatidylinositol specific phospholipase C X domain containing 3	20	-0.370477	-1.13861	0.0263717	0.27038	1.57886
ENSG00000198033	7278	TUBA3C	tubulin alpha 3c	19	-0.462367	-1.23285	0.026369	0.27038	1.57891
ENSG00000145949	340156	MYLK4	myosin light chain kinase family member 4	19	0.277074	1.07824	0.0263029	0.27038	1.58
ENSG00000184205	64061	TSPYL2	TSPY like 2	17	-0.556709	-1.45108	0.0263733	0.27038	1.57884
ENSG00000156671	142891	SAMD8	sterile alpha motif domain containing 8	20	-0.60203	-1.86176	0.0263234	0.27038	1.57966
ENSG00000182568	6304	SATB1	SATB homeobox 1	19	0.403726	1.32811	0.0263773	0.27038	1.57877
ENSG00000111731	9847	C2CD5	C2 calcium dependent domain containing 5	20	0.199769	0.836503	0.0263074	0.27038	1.57992
ENSG00000123415	23583	SMUG1	single-strand-selective monofunctional uracil-DNA glycosylase 1	19	-0.713819	-2.15243	0.0262844	0.27038	1.5803
ENSG00000273003	N/A	RP11-399J13.3	N/A	17	-1.19806	-2.99342	0.0262643	0.27038	1.58063
ENSG00000129696	80185	TTI2	TELO2 interacting protein 2	20	-0.604306	-1.71162	0.0263355	0.27038	1.57946
ENSG00000138741	7222	TRPC3	transient receptor potential cation channel subfamily C member 3	20	0.306445	1.1814	0.026404	0.270518	1.57833
ENSG00000188467	283652	SLC24A5	solute carrier family 24 member 5	20	0.222623	0.877652	0.0264362	0.270578	1.5778
ENSG00000163166	55677	IWS1	IWS1, SUPT6H interacting protein	20	-1.04545	-3.01746	0.0264342	0.270578	1.57783
[truncated: 18,461 more rows]
