# Supplementary material for: Metabolic precision labeling enables selective probing of O-linked N-acetylgalactosamine glycosylation
Source: Proc Natl Acad Sci U S A. 2020 Sep 28;117(41):25293–301. doi: 10.1073/pnas.2007297117 (PMC7568240; doi:10.1073/pnas.2007297117)
Supplement: Supplementary File [file pnas.2007297117.sd03.xlsx]

## Sheet: GalNAzMe
EnsemblID	GeneID	Symbol	GeneInfo	#Element	Med Phenotype (pZ)	Tscore	MWU P-val	MWU Q-val (fdr_bh)	-log(MWU)'
ENSG00000133422	22880	MORC2	MORC family CW-type zinc finger 2	20	-2.49362	-6.66976	4.88884e-08	0.000496729	7.31079
ENSG00000139517	222484	LNX2	ligand of numb-protein X 2	19	-1.92885	-6.59608	5.30156e-08	0.000496729	7.2756
ENSG00000166337	6881	TAF10	TATA-box binding protein associated factor 10	19	-1.91102	-6.62933	7.28342e-08	0.000496729	7.13766
ENSG00000106399	6119	RPA3	replication protein A3	13	-2.02795	-6.76244	5.22186e-07	0.00267098	6.28217
ENSG00000082898	7514	XPO1	exportin 1	18	-1.70326	-6.16333	6.97154e-07	0.00285276	6.15667
ENSG00000085840	4998	ORC1	origin recognition complex subunit 1	18	-1.81097	-6.10463	1.0262e-06	0.00299944	5.98877
ENSG00000114126	7029	TFDP2	transcription factor Dp-2	19	-1.80194	-6.54198	8.85583e-07	0.00299944	6.05277
ENSG00000143379	9869	SETDB1	SET domain bifurcated 1	17	-1.80958	-6.23337	1.63042e-06	0.00333584	5.7877
ENSG00000122566	3181	HNRNPA2B1	heterogeneous nuclear ribonucleoprotein A2/B1	17	-2.06829	-6.45969	1.52236e-06	0.00333584	5.81748
ENSG00000076003	4175	MCM6	minichromosome maintenance complex component 6	18	-1.81821	-6.24578	1.3522e-06	0.00333584	5.86896
ENSG00000129559	4738	NEDD8	neural precursor cell expressed, developmentally down-regulated 8	12	-2.13023	-6.47396	2.18116e-06	0.00343281	5.66131
ENSG00000172638	30008	EFEMP2	EGF containing fibulin like extracellular matrix protein 2	18	-1.72276	-6.0654	2.00052e-06	0.00343281	5.69886
ENSG00000167797	10263	CDK2AP2	cyclin dependent kinase 2 associated protein 2	19	-1.75929	-5.59224	2.05701e-06	0.00343281	5.68676
ENSG00000179950	22827	PUF60	poly(U) binding splicing factor 60	16	-2.03289	-6.53225	2.90193e-06	0.00370318	5.53731
ENSG00000125304	9375	TM9SF2	transmembrane 9 superfamily member 2	20	-1.7898	-5.55282	3.07693e-06	0.00370318	5.51188
ENSG00000121621	81930	KIF18A	kinesin family member 18A	20	-1.84944	-6.02902	2.85097e-06	0.00370318	5.54501
ENSG00000103275	7329	UBE2I	ubiquitin conjugating enzyme E2 I	14	-1.73459	-6.08152	2.57686e-06	0.00370318	5.58891
ENSG00000050130	51528	JKAMP	JNK1/MAPK8-associated membrane protein	18	-1.68358	-5.63873	4.14632e-06	0.00383712	5.38234
ENSG00000172869	1657	DMXL1	Dmx like 1	20	-1.88814	-5.58851	3.96562e-06	0.00383712	5.40169
ENSG00000116754	9295	SRSF11	serine and arginine rich splicing factor 11	18	-1.85207	-5.72489	4.30127e-06	0.00383712	5.3664
ENSG00000136861	55755	CDK5RAP2	CDK5 regulatory subunit associated protein 2	18	-1.61802	-5.41113	3.41313e-06	0.00383712	5.46685
ENSG00000173153	2101	ESRRA	estrogen related receptor alpha	20	-1.78053	-5.73646	4.31347e-06	0.00383712	5.36517
ENSG00000163125	23248	RPRD2	regulation of nuclear pre-mRNA domain containing 2	20	-1.54813	-4.81394	3.86589e-06	0.00383712	5.41275
ENSG00000137203	7020	TFAP2A	transcription factor AP-2 alpha	15	-1.85974	-5.95233	4.58115e-06	0.00390543	5.33903
ENSG00000142539	N/A	CTD-2545M3.6	N/A	19	-1.62988	-5.20823	4.85697e-06	0.00397494	5.31363
ENSG00000099624	513	ATP5D	ATP synthase, H+ transporting, mitochondrial F1 complex, delta subunit	18	-1.7312	-5.8349	5.16985e-06	0.00406828	5.28652
ENSG00000196531	4666	NACA	nascent polypeptide-associated complex alpha subunit	17	-1.89835	-5.889	6.87932e-06	0.005213	5.16245
ENSG00000111231	51184	GPN3	GPN-loop GTPase 3	14	-1.80821	-5.66996	7.2009e-06	0.0052618	5.14261
ENSG00000104221	55290	BRF2	BRF2, RNA polymerase III transcription initiation factor subunit	17	-2.06829	-6.4062	7.74012e-06	0.00545066	5.11125
ENSG00000154832	30827	CXXC1	CXXC finger protein 1	20	-1.82637	-5.70171	7.99217e-06	0.00545066	5.09734
ENSG00000012174	51360	MBTPS2	membrane bound transcription factor peptidase, site 2	20	0.495732	1.80501	8.9122e-06	0.00569824	5.05001
ENSG00000101003	9837	GINS1	GINS complex subunit 1	14	-1.97554	-6.03656	8.82544e-06	0.00569824	5.05426
ENSG00000118369	57558	USP35	ubiquitin specific peptidase 35	20	-1.44718	-4.82019	9.6994e-06	0.00601363	5.01326
ENSG00000167526	6137	RPL13	ribosomal protein L13	20	-1.86251	-5.5393	1.27885e-05	0.00604968	4.89318
ENSG00000009413	5980	REV3L	REV3 like, DNA directed polymerase zeta catalytic subunit	19	-1.89873	-5.66181	1.35222e-05	0.00604968	4.86895
ENSG00000120949	943	TNFRSF8	TNF receptor superfamily member 8	17	-1.46638	-4.98457	1.3508e-05	0.00604968	4.86941
ENSG00000222017	N/A	AC011997.1	N/A	12	-1.76563	-5.8129	1.18365e-05	0.00604968	4.92678
ENSG00000108518	5216	PFN1	profilin 1	19	-1.83843	-5.60891	1.34603e-05	0.00604968	4.87094
ENSG00000164919	1345	COX6C	cytochrome c oxidase subunit 6C	19	-1.89873	-6.43112	1.148e-05	0.00604968	4.94006
ENSG00000019991	3082	HGF	hepatocyte growth factor	20	-1.63445	-5.25089	1.06954e-05	0.00604968	4.9708
ENSG00000165119	3190	HNRNPK	heterogeneous nuclear ribonucleoprotein K	17	-2.08924	-6.40528	1.31009e-05	0.00604968	4.8827
ENSG00000118702	2691	GHRH	growth hormone releasing hormone	20	-1.44565	-4.64999	1.2459e-05	0.00604968	4.90452
ENSG00000153207	25909	AHCTF1	AT-hook containing transcription factor 1	17	-1.6711	-5.34388	1.15693e-05	0.00604968	4.93669
ENSG00000171314	5223	PGAM1	phosphoglycerate mutase 1	11	-1.79417	-5.64611	1.11821e-05	0.00604968	4.95148
ENSG00000070444	4335	MNT	MAX network transcriptional repressor	17	-1.83176	-5.51646	1.19238e-05	0.00604968	4.92358
ENSG00000139269	83729	INHBE	inhibin beta E subunit	19	-1.91704	-5.61917	1.36014e-05	0.00604968	4.86642
ENSG00000100410	84844	PHF5A	PHD finger protein 5A	13	-1.83269	-5.52528	1.44182e-05	0.0062765	4.84109
ENSG00000255302	23741	EID1	EP300 interacting inhibitor of differentiation 1	20	-1.62317	-5.15946	1.56101e-05	0.00651801	4.80659
ENSG00000171552	598	BCL2L1	BCL2 like 1	17	-1.58	-4.96831	1.53904e-05	0.00651801	4.81275
ENSG00000205659	91750	LIN52	lin-52 DREAM MuvB core complex component	14	-2.12197	-6.16885	1.62214e-05	0.00663781	4.78991
ENSG00000101412	1869	E2F1	E2F transcription factor 1	17	-1.93464	-5.49104	1.66955e-05	0.00668314	4.7774
ENSG00000103356	124454	EARS2	glutamyl-tRNA synthetase 2, mitochondrial	16	-2.12729	-6.40019	1.73121e-05	0.00668314	4.76165
ENSG00000120539	84930	MASTL	microtubule associated serine/threonine kinase like	19	-1.95846	-5.72615	1.7104e-05	0.00668314	4.7669
ENSG00000086758	10075	HUWE1	HECT, UBA and WWE domain containing 1, E3 ubiquitin protein ligase	18	-1.79686	-5.63038	1.77882e-05	0.00673975	4.74987
ENSG00000122218	1314	COPA	coatomer protein complex subunit alpha	13	-1.57737	-5.07011	1.87606e-05	0.00697894	4.72675
ENSG00000144867	58477	SRPRB	SRP receptor beta subunit	19	0.636911	2.30382	1.97437e-05	0.00708695	4.70457
ENSG00000124216	6615	SNAI1	snail family transcriptional repressor 1	20	-1.84907	-5.71233	1.9661e-05	0.00708695	4.70639
ENSG00000143437	405	ARNT	aryl hydrocarbon receptor nuclear translocator	15	-1.62526	-5.08849	2.15029e-05	0.00758535	4.6675
ENSG00000071246	22846	VASH1	vasohibin 1	18	-1.652	-5.5238	2.33882e-05	0.00811056	4.631
ENSG00000173011	93624	TADA2B	transcriptional adaptor 2B	18	-1.65628	-5.09402	2.37887e-05	0.00811195	4.62363
ENSG00000196954	837	CASP4	caspase 4	18	-1.47054	-5.00995	2.45206e-05	0.00817069	4.61047
ENSG00000107815	N/A	C10orf2	N/A	20	-1.58337	-4.66365	2.47597e-05	0.00817069	4.60626
ENSG00000197471	6693	SPN	sialophorin	18	0.701188	2.30145	2.56944e-05	0.00834456	4.59016
ENSG00000126003	5326	PLAGL2	PLAG1 like zinc finger 2	15	-1.78626	-5.66473	2.63866e-05	0.00843545	4.57862
ENSG00000113810	10051	SMC4	structural maintenance of chromosomes 4	15	-1.69857	-5.19987	3.17316e-05	0.00998814	4.49851
ENSG00000119707	58517	RBM25	RNA binding motif protein 25	15	-1.79417	-5.14055	3.22312e-05	0.00999167	4.49172
ENSG00000095380	54187	NANS	N-acetylneuraminate synthase	20	-1.33169	-3.84499	3.32201e-05	0.0101445	4.4786
ENSG00000137100	11258	DCTN3	dynactin subunit 3	17	-1.77003	-5.56793	3.37926e-05	0.0101676	4.47118
ENSG00000157227	4323	MMP14	matrix metallopeptidase 14	18	-1.42638	-4.635	3.44112e-05	0.0102037	4.4633
ENSG00000175197	1649	DDIT3	DNA damage inducible transcript 3	17	-1.57737	-4.58038	3.55609e-05	0.010394	4.44903
ENSG00000033627	535	ATP6V0A1	ATPase H+ transporting V0 subunit a1	18	-1.56386	-5.26288	3.8861e-05	0.0111985	4.41049
ENSG00000181817	84967	LSM10	LSM10, U7 small nuclear RNA associated	15	-1.86638	-5.38491	4.6412e-05	0.0131887	4.33337
ENSG00000269103	N/A	AC002472.1	N/A	11	-1.69857	-5.2365	4.80057e-05	0.0134547	4.31871
ENSG00000014138	23649	POLA2	DNA polymerase alpha 2, accessory subunit	10	-1.7939	-5.41995	4.89556e-05	0.0135356	4.3102
ENSG00000203814	440689	HIST2H2BF	histone cluster 2 H2B family member f	19	-1.71907	-5.16532	5.06355e-05	0.0135601	4.29554
ENSG00000120162	79817	MOB3B	MOB kinase activator 3B	19	-1.70814	-5.13993	5.23045e-05	0.0135601	4.28146
ENSG00000135940	1329	COX5B	cytochrome c oxidase subunit 5B	16	-2.12661	-6.03584	5.25668e-05	0.0135601	4.27929
ENSG00000184007	8073	PTP4A2	protein tyrosine phosphatase type IVA, member 2	19	-1.80066	-5.41873	5.50094e-05	0.0135601	4.25956
ENSG00000221829	2189	FANCG	Fanconi anemia complementation group G	17	-1.74453	-5.0491	5.21125e-05	0.0135601	4.28306
ENSG00000099942	1399	CRKL	CRK like proto-oncogene, adaptor protein	12	-1.81947	-5.47891	5.3159e-05	0.0135601	4.27442
ENSG00000096717	23411	SIRT1	sirtuin 1	18	-1.77938	-4.81536	5.43764e-05	0.0135601	4.26459
ENSG00000125450	79902	NUP85	nucleoporin 85	16	-1.72081	-5.58132	5.35442e-05	0.0135601	4.27129
ENSG00000126088	7389	UROD	uroporphyrinogen decarboxylase	20	-1.92508	-5.24065	5.48032e-05	0.0135601	4.26119
ENSG00000169714	7555	CNBP	CCHC-type zinc finger nucleic acid binding protein	19	-1.60194	-5.13229	5.58941e-05	0.0136142	4.25263
ENSG00000149308	4863	NPAT	nuclear protein, coactivator of histone transcription	17	-1.8171	-5.58215	5.73365e-05	0.0137277	4.24157
ENSG00000164944	25962	KIAA1429	KIAA1429	18	-1.78416	-5.04534	5.8711e-05	0.0137277	4.23128
ENSG00000104897	8175	SF3A2	splicing factor 3a subunit 2	16	-1.56879	-5.27718	5.85709e-05	0.0137277	4.23232
ENSG00000175324	27257	LSM1	LSM1 homolog, mRNA degradation associated	20	0.44604	1.74558	5.9715e-05	0.0137277	4.22392
ENSG00000143368	10262	SF3B4	splicing factor 3b subunit 4	13	-1.6888	-4.69897	5.92231e-05	0.0137277	4.22751
ENSG00000180817	5464	PPA1	pyrophosphatase (inorganic) 1	18	-1.82235	-5.2089	6.75205e-05	0.0143903	4.17056
ENSG00000138180	55165	CEP55	centrosomal protein 55	18	-1.8387	-5.68629	6.37246e-05	0.0143903	4.19569
ENSG00000183513	493753	COA5	cytochrome c oxidase assembly factor 5	15	-1.79707	-5.06239	6.59705e-05	0.0143903	4.18065
ENSG00000181938	64785	GINS3	GINS complex subunit 3	19	-1.74453	-5.20784	6.69194e-05	0.0143903	4.17445
ENSG00000060339	55749	CCAR1	cell division cycle and apoptosis regulator 1	16	-1.91029	-5.70426	6.56975e-05	0.0143903	4.18245
ENSG00000213221	728489	DNLZ	DNL-type zinc finger	20	0.474818	1.9299	6.66671e-05	0.0143903	4.17609
ENSG00000164941	55656	INTS8	integrator complex subunit 8	19	-1.89835	-5.5888	6.68936e-05	0.0143903	4.17462
ENSG00000100906	4792	NFKBIA	NFKB inhibitor alpha	20	-1.56456	-4.93057	6.82881e-05	0.0144039	4.16566
ENSG00000125743	6633	SNRPD2	small nuclear ribonucleoprotein D2 polypeptide	15	-1.46312	-4.09995	7.09916e-05	0.0148213	4.14879
ENSG00000172270	682	BSG	basigin (Ok blood group)	20	-1.60476	-5.15247	7.75051e-05	0.0158709	4.11067
ENSG00000113558	6500	SKP1	S-phase kinase associated protein 1	11	-2.12845	-5.76149	7.88374e-05	0.0158709	4.10327
ENSG00000072803	23291	FBXW11	F-box and WD repeat domain containing 11	19	-1.88611	-5.34593	7.82396e-05	0.0158709	4.10657
ENSG00000088930	22803	XRN2	5'-3' exoribonuclease 2	20	-1.73623	-5.14838	7.98975e-05	0.0158709	4.09747
ENSG00000008324	51188	SS18L2	SS18 like 2	17	-2.10804	-6.20968	7.94142e-05	0.0158709	4.1001
ENSG00000185591	6667	SP1	Sp1 transcription factor	13	-1.6888	-5.49963	8.15614e-05	0.0160456	4.08852
ENSG00000174276	741	ZNHIT2	zinc finger HIT-type containing 2	17	-2.03261	-5.93823	9.12797e-05	0.0161303	4.03963
ENSG00000100084	7290	HIRA	histone cell cycle regulator	15	-1.77822	-5.25721	8.41695e-05	0.0161303	4.07485
ENSG00000186310	4675	NAP1L3	nucleosome assembly protein 1 like 3	17	-1.83269	-5.45997	9.06965e-05	0.0161303	4.04241
ENSG00000111653	51147	ING4	inhibitor of growth family member 4	18	-2.08013	-5.26314	8.9349e-05	0.0161303	4.04891
ENSG00000187790	57697	FANCM	Fanconi anemia complementation group M	19	-1.62988	-5.30373	9.30294e-05	0.0161303	4.03138
ENSG00000168393	1841	DTYMK	deoxythymidylate kinase	16	-1.48415	-4.75383	9.29754e-05	0.0161303	4.03163
ENSG00000013375	5238	PGM3	phosphoglucomutase 3	20	-1.89766	-5.16783	8.69302e-05	0.0161303	4.06083
ENSG00000175334	8815	BANF1	barrier to autointegration factor 1	17	-1.79707	-5.47355	8.9433e-05	0.0161303	4.0485
ENSG00000171155	29071	C1GALT1C1	C1GALT1 specific chaperone 1	18	-1.82212	-5.18823	9.2152e-05	0.0161303	4.0355
ENSG00000167005	11051	NUDT21	nudix hydrolase 21	17	-1.52382	-5.11939	8.93254e-05	0.0161303	4.04902
ENSG00000184432	9276	COPB2	coatomer protein complex subunit beta 2	14	-2.02311	-5.87036	8.6272e-05	0.0161303	4.06413
ENSG00000196396	5770	PTPN1	protein tyrosine phosphatase, non-receptor type 1	20	-1.88928	-5.19097	9.10983e-05	0.0161303	4.04049
ENSG00000132792	56259	CTNNBL1	catenin beta like 1	19	-1.12151	-3.74203	9.08592e-05	0.0161303	4.04163
ENSG00000132881	79363	RSG1	REM2 and RAB like small GTPase 1	18	-1.4504	-4.43685	8.39829e-05	0.0161303	4.07581
ENSG00000270999	N/A	CH17-132F21.1	N/A	18	-1.52293	-4.96977	9.44002e-05	0.0162305	4.02503
ENSG00000176490	148252	DIRAS1	DIRAS family GTPase 1	18	-1.48718	-4.99458	9.86314e-05	0.016541	4.00598
ENSG00000084463	51729	WBP11	WW domain binding protein 11	16	-1.72099	-5.12707	9.82368e-05	0.016541	4.00773
ENSG00000129675	9459	ARHGEF6	Rac/Cdc42 guanine nucleotide exchange factor 6	19	-1.55138	-4.80729	9.73458e-05	0.016541	4.01168
ENSG00000269121	N/A	AC007216.2	N/A	10	-1.64537	-4.97119	0.000100251	0.0165414	3.99891
ENSG00000178562	940	CD28	CD28 molecule	20	-1.95467	-5.82808	9.97873e-05	0.0165414	4.00092
ENSG00000135932	51719	CAB39	calcium binding protein 39	18	-1.53941	-4.84744	0.000103068	0.0168702	3.98688
ENSG00000119685	23093	TTLL5	tubulin tyrosine ligase like 5	20	-1.26659	-4.08197	0.000104649	0.0169931	3.98026
ENSG00000241468	9551	ATP5J2	ATP synthase, H+ transporting, mitochondrial Fo complex subunit F2	16	-1.50194	-4.79286	0.000108692	0.0175106	3.9638
ENSG00000187145	54460	MRPS21	mitochondrial ribosomal protein S21	15	-1.96254	-5.79872	0.000110924	0.0176213	3.95497
ENSG00000073282	8626	TP63	tumor protein p63	16	-1.19325	-3.69995	0.000111102	0.0176213	3.95428
ENSG00000249437	4671	NAIP	NLR family apoptosis inhibitory protein	17	-1.6788	-5.0928	0.000115023	0.0181029	3.93921
ENSG00000164754	5885	RAD21	RAD21 cohesin complex component	16	-1.58113	-5.0469	0.0001165	0.0181355	3.93368
ENSG00000152223	57724	EPG5	ectopic P-granules autophagy protein 5 homolog	17	-1.95158	-5.71666	0.00011738	0.0181355	3.93041
ENSG00000188612	6613	SUMO2	small ubiquitin-like modifier 2	19	-1.77822	-5.13067	0.00011789	0.0181355	3.92852
ENSG00000134186	55119	PRPF38B	pre-mRNA processing factor 38B	16	-1.7995	-5.39115	0.000122691	0.0184678	3.91119
ENSG00000169692	10555	AGPAT2	1-acylglycerol-3-phosphate O-acyltransferase 2	16	-1.65425	-4.93892	0.000121814	0.0184678	3.9143
ENSG00000241685	10552	ARPC1A	actin related protein 2/3 complex subunit 1A	16	-1.84157	-5.68712	0.000122757	0.0184678	3.91095
ENSG00000272897	N/A	RP1-309K20.6	N/A	16	-2.00277	-5.57431	0.000130875	0.0195453	3.88314
ENSG00000129351	3609	ILF3	interleukin enhancer binding factor 3	18	-1.43886	-3.90175	0.000132682	0.0195846	3.87719
ENSG00000166140	84936	ZFYVE19	zinc finger FYVE-type containing 19	18	-1.22301	-4.32866	0.000133053	0.0195846	3.87598
ENSG00000159479	112950	MED8	mediator complex subunit 8	17	-1.36168	-4.49055	0.000134547	0.0196631	3.87113
ENSG00000204710	387778	SPDYC	speedy/RINGO cell cycle regulator family member C	20	-1.52559	-4.28889	0.000135568	0.0196718	3.86784
ENSG00000146834	56257	MEPCE	methylphosphate capping enzyme	16	-1.53781	-4.63111	0.000142107	0.0198815	3.84739
ENSG00000185627	5719	PSMD13	proteasome 26S subunit, non-ATPase 13	16	-1.66143	-4.8746	0.000141783	0.0198815	3.84838
ENSG00000272762	N/A	RP11-155D18.14	N/A	18	0.377813	1.49719	0.000141939	0.0198815	3.8479
ENSG00000063177	6141	RPL18	ribosomal protein L18	17	-1.71907	-5.3166	0.000141605	0.0198815	3.84892
ENSG00000100296	8563	THOC5	THO complex 5	14	-1.62624	-5.00901	0.000139097	0.0198815	3.85668
ENSG00000097007	25	ABL1	ABL proto-oncogene 1, non-receptor tyrosine kinase	13	-1.60187	-4.86012	0.000142844	0.0198815	3.84514
ENSG00000119689	1743	DLST	dihydrolipoamide S-succinyltransferase	18	-1.4788	-4.46908	0.000144566	0.0199853	3.83993
ENSG00000185972	881	CCIN	calicin	20	-1.50145	-4.931	0.00014703	0.0201742	3.83259
ENSG00000249209	N/A	AP000304.12	N/A	9	-1.77822	-4.91699	0.000147905	0.0201742	3.83002
ENSG00000164574	55568	GALNT10	polypeptide N-acetylgalactosaminyltransferase 10	15	-1.70814	-5.14524	0.000151727	0.0205585	3.81894
ENSG00000229453	646424	SPINK8	serine peptidase inhibitor, Kazal type 8 (putative)	16	-1.83771	-5.44746	0.000154509	0.0207977	3.81105
ENSG00000168002	5436	POLR2G	RNA polymerase II subunit G	12	-1.81898	-5.35813	0.00015606	0.0208692	3.80671
ENSG00000136273	3364	HUS1	HUS1 checkpoint clamp component	18	-1.65934	-5.33824	0.000158142	0.0209633	3.80095
ENSG00000174156	2940	GSTA3	glutathione S-transferase alpha 3	20	-1.49046	-4.3098	0.000159838	0.0209633	3.79632
ENSG00000130811	8666	EIF3G	eukaryotic translation initiation factor 3 subunit G	19	-1.62526	-5.3884	0.000159464	0.0209633	3.79734
ENSG00000164109	4085	MAD2L1	mitotic arrest deficient 2 like 1	14	-1.64401	-5.24058	0.000166421	0.0215735	3.77879
ENSG00000176406	9699	RIMS2	regulating synaptic membrane exocytosis 2	20	-1.36906	-4.24163	0.000166599	0.0215735	3.77833
ENSG00000116044	4780	NFE2L2	nuclear factor, erythroid 2 like 2	19	-1.94601	-5.73038	0.00016944	0.0218034	3.77098
ENSG00000203852	333932	HIST2H3A	histone cluster 2 H3 family member a	20	-1.42893	-4.14808	0.000171336	0.0219096	3.76615
ENSG00000178999	9212	AURKB	aurora kinase B	20	-1.4319	-4.6249	0.000176033	0.0220959	3.75441
ENSG00000180875	64388	GREM2	gremlin 2, DAN family BMP antagonist	18	-1.46869	-4.38826	0.000174083	0.0220959	3.75924
ENSG00000131471	8639	AOC3	amine oxidase, copper containing 3	18	-1.59556	-4.90751	0.000175349	0.0220959	3.7561
ENSG00000198783	91603	ZNF830	zinc finger protein 830	15	-1.75929	-5.45724	0.000178683	0.0222918	3.74792
ENSG00000145041	N/A	VPRBP	N/A	13	-1.80194	-5.25367	0.000184932	0.022314	3.73299
ENSG00000139329	4060	LUM	lumican	19	-1.47081	-4.65292	0.000184468	0.022314	3.73408
ENSG00000174450	283685	GOLGA6L2	golgin A6 family-like 2	20	0.475734	1.97733	0.000186495	0.022314	3.72933
ENSG00000272047	404672	GTF2H5	general transcription factor IIH subunit 5	20	-1.48625	-4.66616	0.000182721	0.022314	3.73821
ENSG00000183207	10856	RUVBL2	RuvB like AAA ATPase 2	14	-1.75691	-5.27774	0.000180127	0.022314	3.74442
ENSG00000261086	N/A	RP11-379H8.1	N/A	20	0.498026	1.86303	0.000183783	0.022314	3.7357
ENSG00000134748	84950	PRPF38A	pre-mRNA processing factor 38A	15	-1.75319	-5.56777	0.000185877	0.022314	3.73077
ENSG00000105656	8178	ELL	elongation factor for RNA polymerase II	20	-1.75886	-5.64959	0.000188421	0.0223433	3.72487
ENSG00000122678	27434	POLM	DNA polymerase mu	19	-1.42943	-4.2797	0.000188924	0.0223433	3.72371
ENSG00000054116	27095	TRAPPC3	trafficking protein particle complex 3	16	-1.53524	-4.73098	0.000195519	0.0228589	3.70881
ENSG00000164946	158326	FREM1	FRAS1 related extracellular matrix 1	19	-1.61375	-4.68534	0.000195291	0.0228589	3.70932
ENSG00000198830	3151	HMGN2	high mobility group nucleosomal binding domain 2	12	-1.48618	-4.0685	0.000197515	0.0229611	3.7044
ENSG00000147679	84294	UTP23	UTP23, small subunit processome component	19	0.519481	1.75958	0.000201106	0.0232464	3.69658
ENSG00000102898	10204	NUTF2	nuclear transport factor 2	15	-1.92876	-5.74036	0.000204643	0.0235224	3.689
ENSG00000134460	3559	IL2RA	interleukin 2 receptor subunit alpha	18	-1.52382	-4.7126	0.000208117	0.0236559	3.68169
ENSG00000164815	5001	ORC5	origin recognition complex subunit 5	19	-1.65063	-5.17965	0.000207432	0.0236559	3.68312
ENSG00000122145	50945	TBX22	T-box 22	18	-1.79167	-5.56587	0.000211436	0.0239005	3.67482
ENSG00000196470	6477	SIAH1	siah E3 ubiquitin protein ligase 1	18	-1.47092	-4.78949	0.000216162	0.0243004	3.66522
ENSG00000221970	346528	OR2A1	olfactory receptor family 2 subfamily A member 1	20	-1.49934	-4.52668	0.000221732	0.0246508	3.65417
ENSG00000020129	23154	NCDN	neurochondrin	16	-1.75624	-5.35136	0.000222544	0.0246508	3.65258
ENSG00000071564	6929	TCF3	transcription factor 3	16	-1.85302	-5.53101	0.000222894	0.0246508	3.6519
ENSG00000140525	55215	FANCI	Fanconi anemia complementation group I	16	-1.56569	-4.5487	0.000238746	0.0248682	3.62206
ENSG00000132383	6117	RPA1	replication protein A1	14	-1.60362	-4.7977	0.000239769	0.0248682	3.62021
ENSG00000126215	7517	XRCC3	X-ray repair cross complementing 3	19	-1.62988	-4.97435	0.000231091	0.0248682	3.63622
ENSG00000082068	55100	WDR70	WD repeat domain 70	16	-1.24778	-3.81912	0.000231672	0.0248682	3.63513
ENSG00000206530	N/A	WDR52	N/A	19	-1.06194	-3.19258	0.000236653	0.0248682	3.62589
ENSG00000038219	259282	BOD1L1	biorientation of chromosomes in cell division 1 like 1	17	-1.63649	-4.75755	0.000236761	0.0248682	3.62569
ENSG00000069248	55746	NUP133	nucleoporin 133	14	-1.72099	-4.88614	0.000228681	0.0248682	3.64077
ENSG00000116670	10459	MAD2L2	mitotic arrest deficient 2 like 2	20	-1.39066	-4.34279	0.000241426	0.0248682	3.61722
ENSG00000228537	N/A	AL353608.1	N/A	20	-1.68462	-4.9247	0.000241876	0.0248682	3.61641
ENSG00000160695	55823	VPS11	VPS11, CORVET/HOPS core subunit	18	-1.42957	-4.70518	0.000236218	0.0248682	3.62669
ENSG00000169045	3187	HNRNPH1	heterogeneous nuclear ribonucleoprotein H1	17	-1.7755	-5.33101	0.000241042	0.0248682	3.61791
ENSG00000164190	25836	NIPBL	NIPBL, cohesin loading factor	15	-2.02324	-5.85004	0.000227649	0.0248682	3.64273
ENSG00000133028	6341	SCO1	SCO1, cytochrome c oxidase assembly protein	19	-1.83269	-5.67092	0.000226518	0.0248682	3.6449
ENSG00000023902	51177	PLEKHO1	pleckstrin homology domain containing O1	17	-1.35349	-4.01348	0.000235835	0.0248682	3.62739
ENSG00000100764	5700	PSMC1	proteasome 26S subunit, ATPase 1	10	-1.53168	-4.54536	0.00024405	0.0249663	3.61252
ENSG00000142507	5694	PSMB6	proteasome subunit beta 6	9	-1.46312	-4.14383	0.000245631	0.024988	3.60972
ENSG00000174748	6138	RPL15	ribosomal protein L15	12	-1.56988	-4.48125	0.000246704	0.024988	3.60782
ENSG00000159111	124995	MRPL10	mitochondrial ribosomal protein L10	16	-2.05919	-6.12048	0.000248591	0.0250551	3.60451
ENSG00000139350	121441	NEDD1	neural precursor cell expressed, developmentally down-regulated 1	15	-1.09815	-3.5229	0.000250974	0.0251712	3.60037
ENSG00000149923	5531	PPP4C	protein phosphatase 4 catalytic subunit	18	-1.72276	-4.87842	0.000252894	0.02524	3.59706
ENSG00000124784	83732	RIOK1	RIO kinase 1	18	0.438283	1.46438	0.000254475	0.0252745	3.59436
ENSG00000198176	7027	TFDP1	transcription factor Dp-1	16	-1.65628	-5.14045	0.000261848	0.0256435	3.58195
ENSG00000175467	9092	SART1	squamous cell carcinoma antigen recognized by T-cells 1	17	-1.62988	-4.77636	0.000259489	0.0256435	3.58588
ENSG00000233927	6234	RPS28	ribosomal protein S28	16	-1.85622	-5.4079	0.00026195	0.0256435	3.58178
ENSG00000214871	N/A	AC005082.1	N/A	10	-1.55682	-4.70366	0.000264251	0.0257456	3.57798
ENSG00000113272	54974	THG1L	tRNA-histidine guanylyltransferase 1 like	20	0.616334	2.31847	0.000272302	0.0263671	3.56495
ENSG00000126001	11190	CEP250	centrosomal protein 250	19	-1.78626	-4.90799	0.000273208	0.0263671	3.56351
ENSG00000112343	10475	TRIM38	tripartite motif containing 38	18	-1.70912	-4.71399	0.000275384	0.0264524	3.56006
ENSG00000163781	11073	TOPBP1	topoisomerase (DNA) II binding protein 1	15	-1.79417	-5.18952	0.000278669	0.0266027	3.55491
ENSG00000074071	65993	MRPS34	mitochondrial ribosomal protein S34	19	-1.58	-4.72634	0.00027955	0.0266027	3.55354
ENSG00000186020	57711	ZNF529	zinc finger protein 529	20	0.409557	1.44458	0.000282176	0.0266051	3.54948
ENSG00000146469	7432	VIP	vasoactive intestinal peptide	18	-1.26332	-4.02132	0.000280994	0.0266051	3.5513
ENSG00000163608	N/A	C3orf17	N/A	20	0.413595	1.54989	0.000284655	0.0266692	3.54568
ENSG00000182199	6472	SHMT2	serine hydroxymethyltransferase 2	18	-1.59995	-4.83063	0.000285462	0.0266692	3.54445
ENSG00000155508	9337	CNOT8	CCR4-NOT transcription complex subunit 8	16	-1.72288	-4.88843	0.000294317	0.0272477	3.53118
ENSG00000130816	1786	DNMT1	DNA methyltransferase 1	18	-1.80545	-5.27101	0.00029314	0.0272477	3.53293
ENSG00000005075	5439	POLR2J	RNA polymerase II subunit J	17	-1.89835	-5.63925	0.000297447	0.0274134	3.52659
ENSG00000188554	4077	NBR1	NBR1, autophagy cargo receptor	13	-1.3651	-4.17864	0.00029948	0.027477	3.52363
ENSG00000087191	5705	PSMC5	proteasome 26S subunit, ATPase 5	12	-1.60694	-4.54716	0.000302612	0.0274851	3.51911
ENSG00000123415	23583	SMUG1	single-strand-selective monofunctional uracil-DNA glycosylase 1	19	-1.62526	-4.75874	0.000303599	0.0274851	3.5177
ENSG00000092201	11198	SUPT16H	SPT16 homolog, facilitates chromatin remodeling subunit	18	-1.71768	-5.17548	0.000301411	0.0274851	3.52084
ENSG00000141200	84643	KIF2B	kinesin family member 2B	19	-1.39024	-4.21467	0.000309761	0.0277438	3.50897
ENSG00000126777	3895	KTN1	kinectin 1	20	-1.74869	-4.7053	0.000310276	0.0277438	3.50825
ENSG00000117308	2582	GALE	UDP-galactose-4-epimerase	20	-1.60294	-4.70988	0.000310525	0.0277438	3.5079
ENSG00000234237	N/A	AL162431.1	N/A	9	-1.67607	-4.45989	0.000321269	0.0284553	3.49313
ENSG00000127054	N/A	CPSF3L	N/A	19	-2.09736	-5.70205	0.000320368	0.0284553	3.49435
ENSG00000020256	55734	ZFP64	ZFP64 zinc finger protein	18	-1.43342	-4.2825	0.000327791	0.0289077	3.4844
ENSG00000156469	N/A	MTERFD1	N/A	19	-1.09894	-3.33554	0.000331702	0.0291271	3.47925
ENSG00000267906	N/A	AC073333.1	N/A	8	-1.64975	-4.45184	0.000336432	0.0294162	3.4731
ENSG00000269468	N/A	AC004824.2	N/A	12	-1.28685	-3.80155	0.000341006	0.0296893	3.46724
ENSG00000259063	653545	DUX4L5	double homeobox 4 like 5	10	-2.0232	-5.36734	0.000343393	0.0297705	3.46421
ENSG00000169248	6373	CXCL11	C-X-C motif chemokine ligand 11	20	-0.602549	-1.83468	0.000349416	0.0299566	3.45666
ENSG00000132591	26284	ERAL1	Era like 12S mitochondrial rRNA chaperone 1	20	-0.848436	-2.67104	0.000349933	0.0299566	3.45602
ENSG00000137822	27229	TUBGCP4	tubulin gamma complex associated protein 4	16	-1.45122	-4.43358	0.000348319	0.0299566	3.45802
ENSG00000086061	3301	DNAJA1	DnaJ heat shock protein family (Hsp40) member A1	11	-1.89873	-5.13675	0.000352167	0.0300222	3.45325
ENSG00000131747	7153	TOP2A	topoisomerase (DNA) II alpha	17	-1.58	-5.08317	0.00035592	0.0300914	3.44865
ENSG00000149136	6749	SSRP1	structure specific recognition protein 1	18	-1.67233	-5.08003	0.000355723	0.0300914	3.44889
ENSG00000142168	6647	SOD1	superoxide dismutase 1	19	-1.19791	-3.86184	0.000363828	0.0304222	3.4391
ENSG00000118094	11181	TREH	trehalase	19	-1.48315	-4.6653	0.000364293	0.0304222	3.43855
ENSG00000101166	N/A	SLMO2	N/A	15	-1.6888	-4.81687	0.000361559	0.0304222	3.44182
ENSG00000134283	51535	PPHLN1	periphilin 1	20	-1.69369	-4.80593	0.000367001	0.0305238	3.43533
ENSG00000171311	51013	EXOSC1	exosome component 1	19	-1.55405	-4.73948	0.000369321	0.0305924	3.4326
ENSG00000001167	4800	NFYA	nuclear transcription factor Y subunit alpha	20	-1.2355	-3.81656	0.000374637	0.0309075	3.42639
ENSG00000220201	100125288	ZGLP1	zinc finger, GATA-like protein 1	20	-1.20606	-3.53487	0.00037625	0.0309159	3.42452
ENSG00000139112	23710	GABARAPL1	GABA type A receptor associated protein like 1	20	-1.12945	-3.3465	0.000378296	0.0309413	3.42217
ENSG00000080802	4850	CNOT4	CCR4-NOT transcription complex subunit 4	18	0.532277	1.6831	0.000379583	0.0309413	3.42069
ENSG00000122692	55234	SMU1	DNA replication regulator and spliceosomal factor	13	-1.58	-4.64203	0.000383957	0.0310504	3.41572
ENSG00000167112	26995	TRUB2	TruB pseudouridine synthase family member 2	18	-1.69305	-5.09267	0.000383261	0.0310504	3.41651
ENSG00000168827	85476	GFM1	G elongation factor mitochondrial 1	18	-1.79008	-5.37047	0.000394496	0.0315289	3.40396
ENSG00000186298	5501	PPP1CC	protein phosphatase 1 catalytic subunit gamma	19	-0.958776	-3.05177	0.000393625	0.0315289	3.40492
ENSG00000129696	80185	TTI2	TELO2 interacting protein 2	20	-1.8162	-5.13477	0.000392518	0.0315289	3.40614
ENSG00000117697	25936	NSL1	NSL1, MIS12 kinetochore complex component	17	-1.31016	-3.99234	0.000399687	0.0318195	3.39828
ENSG00000107443	54619	CCNJ	cyclin J	19	-1.67607	-5.33623	0.000403851	0.0320263	3.39378
ENSG00000156831	286053	NSMCE2	NSE2/MMS21 homolog, SMC5-SMC6 complex SUMO ligase	20	-1.52655	-4.67823	0.000417711	0.0327594	3.37912
ENSG00000214940	101059953	NPIPA8	nuclear pore complex interacting protein family member A8	9	-1.7357	-4.40768	0.000415924	0.0327594	3.38099
ENSG00000149554	1111	CHEK1	checkpoint kinase 1	12	-1.43736	-4.45529	0.000421101	0.0327594	3.37561
ENSG00000168286	57215	THAP11	THAP domain containing 11	14	-1.77818	-5.23093	0.000420358	0.0327594	3.37638
ENSG00000113593	23398	PPWD1	peptidylprolyl isomerase domain and WD repeat containing 1	17	-1.61375	-5.07088	0.000418339	0.0327594	3.37847
ENSG00000136877	2356	FPGS	folylpolyglutamate synthase	18	-1.42554	-4.10919	0.000422918	0.0327762	3.37374
ENSG00000151657	22944	KIN	Kin17 DNA and RNA binding protein	16	-1.66901	-4.64311	0.000428502	0.0329592	3.36805
ENSG00000108094	8453	CUL2	cullin 2	19	-1.50939	-4.44687	0.000427997	0.0329592	3.36856
ENSG00000036257	8452	CUL3	cullin 3	17	-1.23628	-3.73852	0.000432305	0.0330828	3.36421
ENSG00000059588	6894	TARBP1	TAR (HIV-1) RNA binding protein 1	20	0.364845	1.42119	0.000437013	0.0330828	3.35951
ENSG00000171863	6201	RPS7	ribosomal protein S7	16	-1.39265	-4.53249	0.000435373	0.0330828	3.36114
ENSG00000136942	11224	RPL35	ribosomal protein L35	9	-1.58	-4.54035	0.000438194	0.0330828	3.35833
ENSG00000164294	493869	GPX8	glutathione peroxidase 8 (putative)	20	-1.35679	-4.2372	0.000437405	0.0330828	3.35912
ENSG00000248919	100526740	ATP5J2-PTCD1	ATP5J2-PTCD1 readthrough	19	-1.02347	-3.2027	0.000439962	0.0330942	3.35658
ENSG00000100721	8115	TCL1A	T-cell leukemia/lymphoma 1A	20	-0.82417	-2.2758	0.000445203	0.033244	3.35144
ENSG00000137812	N/A	CASC5	N/A	18	-1.87009	-5.13718	0.000443788	0.033244	3.35282
ENSG00000175984	163259	DENND2C	DENN domain containing 2C	18	-1.50482	-4.4742	0.000450902	0.0333287	3.34592
ENSG00000163995	84448	ABLIM2	actin binding LIM protein family member 2	19	-1.35349	-4.43345	0.000448164	0.0333287	3.34856
ENSG00000135624	10574	CCT7	chaperonin containing TCP1 subunit 7	16	-1.30329	-4.09909	0.000451224	0.0333287	3.34561
ENSG00000171843	4300	MLLT3	MLLT3, super elongation complex subunit	19	-1.69857	-4.90508	0.000458078	0.0334724	3.33906
ENSG00000149547	9538	EI24	EI24, autophagy associated transmembrane protein	20	-1.61372	-4.87766	0.000457247	0.0334724	3.33985
ENSG00000120860	N/A	CCDC53	N/A	18	-1.09341	-3.49452	0.000457369	0.0334724	3.33973
ENSG00000146731	908	CCT6A	chaperonin containing TCP1 subunit 6A	15	-1.20872	-3.90093	0.000465398	0.0338863	3.33218
ENSG00000121966	7852	CXCR4	C-X-C motif chemokine receptor 4	19	-1.08864	-3.27079	0.000469376	0.0340547	3.32848
ENSG00000172273	25988	HINFP	histone H4 transcription factor	18	-1.67473	-4.80825	0.00047178	0.0341082	3.32626
ENSG00000183087	2621	GAS6	growth arrest specific 6	20	-1.44897	-4.09901	0.000475699	0.034213	3.32267
ENSG00000134809	26519	TIMM10	translocase of inner mitochondrial membrane 10	20	-1.8648	-5.11076	0.000478247	0.034213	3.32035
ENSG00000108010	10539	GLRX3	glutaredoxin 3	20	-1.54517	-4.9324	0.000476706	0.034213	3.32175
ENSG00000204256	6046	BRD2	bromodomain containing 2	20	0.429261	1.48677	0.000481609	0.0343336	3.3173
none-coding	N/A	none	N/A	11087	0.0354071	0.176019	0.000487859	0.0346583	3.31171
ENSG00000258366	51750	RTEL1	regulator of telomere elongation helicase 1	20	-0.777182	-2.08522	0.0004992	0.0351133	3.30173
ENSG00000119414	5537	PPP6C	protein phosphatase 6 catalytic subunit	18	-1.14174	-3.39411	0.000498489	0.0351133	3.30234
ENSG00000153879	1054	CEBPG	CCAAT/enhancer binding protein gamma	19	-1.90146	-5.52807	0.000501128	0.0351133	3.30005
ENSG00000105220	2821	GPI	glucose-6-phosphate isomerase	16	-1.87307	-5.20459	0.00050101	0.0351133	3.30015
ENSG00000072609	55743	CHFR	checkpoint with forkhead and ring finger domains	18	-1.81403	-5.38325	0.000507661	0.0354497	3.29443
ENSG00000160201	7307	U2AF1	U2 small nuclear RNA auxiliary factor 1	13	-2.13219	-5.52113	0.000512099	0.0354513	3.29065
ENSG00000157020	6396	SEC13	SEC13 homolog, nuclear pore and COPII coat complex component	16	-1.92594	-5.41637	0.000512882	0.0354513	3.28998
ENSG00000153234	4929	NR4A2	nuclear receptor subfamily 4 group A member 2	20	-1.47604	-4.58159	0.000509487	0.0354513	3.29287
ENSG00000071127	9948	WDR1	WD repeat domain 1	20	-1.04838	-3.27248	0.000542502	0.0373724	3.2656
ENSG00000174343	55584	CHRNA9	cholinergic receptor nicotinic alpha 9 subunit	20	-1.18043	-3.53905	0.000545081	0.037424	3.26354
ENSG00000129474	84962	AJUBA	ajuba LIM protein	17	-1.34175	-3.74815	0.000548958	0.0375642	3.26046
ENSG00000204389	3303	HSPA1A	heat shock protein family A (Hsp70) member 1A	7	-1.89835	-4.67144	0.000554393	0.0378096	3.25618
ENSG00000110367	1656	DDX6	DEAD-box helicase 6	14	-1.52822	-4.42082	0.000561714	0.0380145	3.25048
ENSG00000185897	2865	FFAR3	free fatty acid receptor 3	15	-1.29865	-3.8162	0.00055996	0.0380145	3.25184
ENSG00000092199	3183	HNRNPC	heterogeneous nuclear ribonucleoprotein C (C1/C2)	17	-1.7267	-4.96295	0.000562971	0.0380145	3.24951
ENSG00000111445	5985	RFC5	replication factor C subunit 5	12	-1.68325	-4.76948	0.000571223	0.0384448	3.24319
ENSG00000197345	219927	MRPL21	mitochondrial ribosomal protein L21	20	-1.41618	-4.26395	0.000576298	0.0386592	3.23935
ENSG00000179528	85474	LBX2	ladybird homeobox 2	18	-0.979585	-2.80686	0.000594764	0.0394898	3.22566
ENSG00000116688	9927	MFN2	mitofusin 2	16	-1.78373	-4.7118	0.000592047	0.0394898	3.22764
ENSG00000129277	6351	CCL4	C-C motif chemokine ligand 4	16	-1.26925	-3.82161	0.000597295	0.0394898	3.22381
ENSG00000175216	9793	CKAP5	cytoskeleton associated protein 5	10	-1.4951	-4.30956	0.000597608	0.0394898	3.22358
ENSG00000076662	3385	ICAM3	intercellular adhesion molecule 3	20	-1.27053	-4.37105	0.000598331	0.0394898	3.22306
ENSG00000125657	8744	TNFSF9	TNF superfamily member 9	20	-1.57379	-4.69675	0.000601749	0.0395877	3.22058
ENSG00000174243	9416	DDX23	DEAD-box helicase 23	12	-1.69862	-4.48332	0.000604185	0.0396206	3.21883
ENSG00000132912	51164	DCTN4	dynactin subunit 4	16	-1.66312	-4.82056	0.000609187	0.039821	3.21525
ENSG00000099256	56952	PRTFDC1	phosphoribosyl transferase domain containing 1	20	-1.4034	-4.10443	0.000617356	0.0402264	3.20946
ENSG00000204560	8449	DHX16	DEAH-box helicase 16	12	-1.6294	-4.83834	0.00063273	0.0408684	3.19878
ENSG00000169621	200558	APLF	aprataxin and PNKP like factor	20	-1.81655	-4.86254	0.0006332	0.0408684	3.19846
ENSG00000104142	57617	VPS18	VPS18, CORVET/HOPS core subunit	20	-1.64744	-4.64165	0.000632027	0.0408684	3.19926
ENSG00000173418	51126	NAA20	N(alpha)-acetyltransferase 20, NatB catalytic subunit	18	-1.60785	-5.04455	0.000641177	0.0412531	3.19302
ENSG00000133835	3295	HSD17B4	hydroxysteroid 17-beta dehydrogenase 4	16	-1.52844	-4.52898	0.000647617	0.0415368	3.18868
ENSG00000268948	N/A	AC004017.1	N/A	7	-1.64744	-4.19577	0.000650736	0.0416064	3.1866
ENSG00000183773	150209	AIFM3	apoptosis inducing factor, mitochondria associated 3	18	-1.4719	-4.71021	0.000654046	0.0416307	3.18439
ENSG00000142751	54707	GPN2	GPN-loop GTPase 2	15	-1.89246	-5.32598	0.000659215	0.0416307	3.18097
ENSG00000160633	6294	SAFB	scaffold attachment factor B	16	-1.91803	-5.55482	0.00065715	0.0416307	3.18234
ENSG00000187555	7874	USP7	ubiquitin specific peptidase 7	20	-1.70456	-4.82804	0.000659255	0.0416307	3.18095
ENSG00000115963	390	RND3	Rho family GTPase 3	16	-1.67347	-4.82707	0.00068363	0.0430371	3.16518
ENSG00000101040	23613	ZMYND8	zinc finger MYND-type containing 8	19	-0.833997	-2.62504	0.000690089	0.0431781	3.16109
ENSG00000089327	53827	FXYD5	FXYD domain containing ion transport regulator 5	18	0.406058	1.60015	0.00068881	0.0431781	3.1619
ENSG00000228083	3448	IFNA14	interferon alpha 14	17	0.426142	1.44938	0.000696705	0.0434591	3.15695
ENSG00000143228	83540	NUF2	NUF2, NDC80 kinetochore complex component	14	-1.78819	-5.24664	0.000705116	0.0437172	3.15174
ENSG00000073111	4171	MCM2	minichromosome maintenance complex component 2	19	-1.75929	-5.20639	0.000704749	0.0437172	3.15197
ENSG00000115760	57448	BIRC6	baculoviral IAP repeat containing 6	19	-1.77822	-5.46042	0.000715555	0.0442001	3.14536
ENSG00000145782	9140	ATG12	autophagy related 12	19	-1.77003	-5.0377	0.000717225	0.0442001	3.14434
ENSG00000109475	6164	RPL34	ribosomal protein L34	16	-1.58982	-4.27846	0.000720973	0.0442976	3.14208
ENSG00000148516	6935	ZEB1	zinc finger E-box binding homeobox 1	20	-1.35457	-3.8229	0.000728185	0.0446068	3.13776
ENSG00000160007	2909	ARHGAP35	Rho GTPase activating protein 35	19	-1.43986	-4.08045	0.000735183	0.0449011	3.1336
ENSG00000137752	834	CASP1	caspase 1	20	-1.22214	-3.81893	0.0007473	0.0455052	3.12651
ENSG00000141504	112483	SAT2	spermidine/spermine N1-acetyltransferase family member 2	20	-0.87511	-2.68555	0.000756379	0.0459214	3.12126
ENSG00000258555	101730217	SPECC1L-ADORA2A	SPECC1L-ADORA2A readthrough (NMD candidate)	19	-1.63649	-4.84057	0.000762189	0.04613	3.11794
ENSG00000114026	4968	OGG1	8-oxoguanine DNA glycosylase	20	-1.48938	-4.54687	0.000764325	0.04613	3.11672
ENSG00000255940	100288500	REXO1L10P	REX1, RNA exonuclease 1 homolog-like 10, pseudogene	18	-0.8756	-2.51525	0.000771652	0.0464353	3.11258
ENSG00000141179	58488	PCTP	phosphatidylcholine transfer protein	20	-1.80565	-5.10726	0.000778102	0.0466861	3.10896
ENSG00000104129	55192	DNAJC17	DnaJ heat shock protein family (Hsp40) member C17	16	-2.0972	-5.53717	0.000783988	0.0468832	3.10569
ENSG00000182824	N/A	AC008132.1	N/A	16	-1.62757	-4.73483	0.00078597	0.0468832	3.10459
ENSG00000115875	6432	SRSF7	serine and arginine rich splicing factor 7	14	-1.76995	-5.35394	0.000789248	0.0469419	3.10279
ENSG00000100528	10175	CNIH1	cornichon family AMPA receptor auxiliary protein 1	20	0.262021	1.08906	0.00079407	0.0470918	3.10014
ENSG00000132646	5111	PCNA	proliferating cell nuclear antigen	7	-1.8171	-4.62785	0.000814902	0.048125	3.08889
ENSG00000111726	55907	CMAS	cytidine monophosphate N-acetylneuraminic acid synthetase	20	-1.73776	-4.97609	0.000818548	0.048125	3.08696
ENSG00000171735	23261	CAMTA1	calmodulin binding transcription activator 1	20	-1.11774	-3.40824	0.000817671	0.048125	3.08742
ENSG00000197713	6120	RPE	ribulose-5-phosphate-3-epimerase	18	-1.28431	-4.04936	0.000826429	0.0484491	3.08279
ENSG00000196199	54737	MPHOSPH8	M-phase phosphoprotein 8	19	-1.65814	-4.67747	0.000847438	0.0485437	3.07189
ENSG00000119203	51692	CPSF3	cleavage and polyadenylation specific factor 3	16	-1.86291	-5.21223	0.000879044	0.0485437	3.05599
ENSG00000143549	7170	TPM3	tropomyosin 3	17	-1.55138	-4.61843	0.000870503	0.0485437	3.06023
ENSG00000141968	7409	VAV1	vav guanine nucleotide exchange factor 1	18	-1.14491	-3.4632	0.000851595	0.0485437	3.06977
ENSG00000044115	1495	CTNNA1	catenin alpha 1	18	-1.0902	-3.65249	0.000882612	0.0485437	3.05423
ENSG00000188234	119016	AGAP4	ArfGAP with GTPase domain, ankyrin repeat and PH domain 4	12	-1.45365	-4.09739	0.000878176	0.0485437	3.05642
ENSG00000120251	2891	GRIA2	glutamate ionotropic receptor AMPA type subunit 2	18	-0.55427	-1.56923	0.000862111	0.0485437	3.06444
ENSG00000240654	338872	C1QTNF9	C1q and TNF related 9	18	-1.17921	-3.29514	0.000879049	0.0485437	3.05599
ENSG00000184445	9735	KNTC1	kinetochore associated 1	19	-1.75319	-5.27455	0.000852284	0.0485437	3.06942
ENSG00000139131	51067	YARS2	tyrosyl-tRNA synthetase 2	15	-1.8171	-5.46751	0.000862388	0.0485437	3.0643
ENSG00000062822	5424	POLD1	DNA polymerase delta 1, catalytic subunit	18	-1.65335	-4.85973	0.000847479	0.0485437	3.07187
ENSG00000106628	5425	POLD2	DNA polymerase delta 2, accessory subunit	17	-1.62988	-4.56761	0.000880224	0.0485437	3.05541
ENSG00000106244	11333	PDAP1	PDGFA associated protein 1	16	-2.0568	-5.38651	0.000880618	0.0485437	3.05521
ENSG00000106636	10652	YKT6	YKT6 v-SNARE homolog (S. cerevisiae)	17	-1.63649	-4.91201	0.000881344	0.0485437	3.05485
ENSG00000134057	891	CCNB1	cyclin B1	17	-1.63649	-4.80757	0.000853828	0.0485437	3.06863
ENSG00000215421	55628	ZNF407	zinc finger protein 407	20	-1.57447	-4.51616	0.000881945	0.0485437	3.05456
ENSG00000118971	894	CCND2	cyclin D2	15	-1.62988	-4.67941	0.000856558	0.0485437	3.06724
ENSG00000087903	5990	RFX2	regulatory factor X2	20	-1.06933	-3.45489	0.000839764	0.0485437	3.07584
ENSG00000105618	26121	PRPF31	pre-mRNA processing factor 31	15	-1.52578	-4.44199	0.000875343	0.0485437	3.05782
ENSG00000130332	51690	LSM7	LSM7 homolog, U6 small nuclear RNA and mRNA degradation associated	12	-1.79707	-4.76155	0.000880476	0.0485437	3.05528
ENSG00000143033	22823	MTF2	metal response element binding transcription factor 2	20	-1.07548	-3.35971	0.00084526	0.0485437	3.07301
ENSG00000172062	6606	SMN1	survival of motor neuron 1, telomeric	18	-1.72118	-5.05855	0.000830544	0.0485437	3.08064
ENSG00000173692	5707	PSMD1	proteasome 26S subunit, non-ATPase 1	12	-1.62766	-4.59066	0.00084224	0.0485437	3.07456
ENSG00000196367	8295	TRRAP	transformation/transcription domain associated protein	19	-1.23628	-3.57429	0.000885672	0.0485814	3.05273
ENSG00000183688	N/A	FAM101B	N/A	19	-1.86638	-5.2781	0.000892181	0.0488076	3.04955
ENSG00000151503	23310	NCAPD3	non-SMC condensin II complex subunit D3	18	-1.65777	-4.91464	0.000914674	0.0499046	3.03873
ENSG00000099381	9739	SETD1A	SET domain containing 1A	16	-1.96014	-5.45563	0.000925631	0.0503681	3.03356
ENSG00000204628	N/A	GNB2L1	N/A	19	-1.70814	-4.90686	0.000931975	0.0505788	3.0306
ENSG00000133101	8900	CCNA1	cyclin A1	20	-1.48271	-4.50219	0.000935075	0.0506128	3.02915
ENSG00000187091	5333	PLCD1	phospholipase C delta 1	19	-1.49448	-4.27498	0.000946184	0.051079	3.02402
ENSG00000151287	93081	TEX30	testis expressed 30	19	-1.70288	-4.50343	0.000950413	0.0511723	3.02209
ENSG00000269084	N/A	AC009977.1	N/A	7	-1.69857	-4.32599	0.000961498	0.0516332	3.01705
ENSG00000101460	84557	MAP1LC3A	microtubule associated protein 1 light chain 3 alpha	18	-1.33286	-4.0397	0.000967167	0.0516969	3.0145
ENSG00000126226	55795	PCID2	PCI domain containing 2	14	-1.9263	-5.38342	0.000967737	0.0516969	3.01424
ENSG00000146674	3486	IGFBP3	insulin like growth factor binding protein 3	18	-1.55682	-4.39925	0.00097171	0.0517739	3.01246
ENSG00000137807	9493	KIF23	kinesin family member 23	12	-1.55891	-4.66616	0.000974794	0.0518034	3.01109
ENSG00000126756	8409	UXT	ubiquitously expressed prefoldin like chaperone	17	-1.57737	-5.05992	0.000978852	0.0518842	3.00928
ENSG00000185304	729857	RGPD2	RANBP2-like and GRIP domain containing 2	20	-0.917385	-2.81067	0.000982706	0.051951	3.00758
ENSG00000249115	23354	HAUS5	HAUS augmin like complex subunit 5	15	-1.53781	-4.60615	0.000985189	0.051951	3.00648
ENSG00000163946	23272	FAM208A	family with sequence similarity 208 member A	20	-1.28762	-3.72304	0.000990947	0.0521203	3.00395
ENSG00000198339	8294	HIST1H4I	histone cluster 1 H4 family member i	18	-1.68479	-4.77357	0.000999832	0.0524527	3.00007
ENSG00000257103	26065	LSM14A	LSM14A, mRNA processing body assembly factor	16	-1.20872	-3.7506	0.00100277	0.0524724	2.9988
ENSG00000204764	64901	RANBP17	RAN binding protein 17	17	-1.62526	-4.82094	0.001008	0.0526113	2.99654
ENSG00000164347	84340	GFM2	G elongation factor mitochondrial 2	20	-1.77822	-5.25116	0.00101338	0.0527576	2.99423
ENSG00000135476	9700	ESPL1	extra spindle pole bodies like 1, separase	11	-1.55138	-3.98616	0.00101705	0.0528142	2.99266
ENSG00000155100	51633	OTUD6B	OTU domain containing 6B	18	0.42157	1.52081	0.00102483	0.0530834	2.98935
ENSG00000112761	8838	WISP3	WNT1 inducible signaling pathway protein 3	19	-1.52578	-4.83353	0.00103619	0.0534014	2.98456
ENSG00000126883	8021	NUP214	nucleoporin 214	11	-1.71907	-4.85058	0.00103587	0.0534014	2.98469
ENSG00000101057	4605	MYBL2	MYB proto-oncogene like 2	18	-1.5686	-4.65059	0.00105472	0.0541708	2.97686
ENSG00000142186	57410	SCYL1	SCY1 like pseudokinase 1	19	-1.67607	-5.06282	0.00105641	0.0541708	2.97617
ENSG00000226974	N/A	AL445989.1	N/A	19	-1.12867	-3.17161	0.00106235	0.0543394	2.97373
ENSG00000120963	51123	ZNF706	zinc finger protein 706	20	-1.59907	-4.84519	0.00108057	0.0549963	2.96635
ENSG00000126752	6756	SSX1	SSX family member 1	15	-1.7267	-4.75271	0.00107881	0.0549963	2.96706
ENSG00000176986	9632	SEC24C	SEC24 homolog C, COPII coat complex component	20	0.301411	1.1297	0.00109611	0.0556484	2.96015
ENSG00000068784	55133	SRBD1	S1 RNA binding domain 1	20	-1.33183	-4.00851	0.00110499	0.0556823	2.95664
ENSG00000225399	N/A	RP11-3B7.1	N/A	20	-0.935444	-2.9118	0.0011021	0.0556823	2.95778
ENSG00000168924	3954	LETM1	leucine zipper and EF-hand containing transmembrane protein 1	20	0.451927	1.37981	0.00110766	0.0556823	2.95559
ENSG00000109971	3312	HSPA8	heat shock protein family A (Hsp70) member 8	12	-1.50557	-4.44354	0.00110472	0.0556823	2.95675
ENSG00000090382	4069	LYZ	lysozyme	20	-1.1069	-3.16185	0.00111429	0.0556937	2.953
ENSG00000126254	79171	RBM42	RNA binding motif protein 42	20	-0.751046	-2.34803	0.00111115	0.0556937	2.95423
ENSG00000131470	29893	PSMC3IP	PSMC3 interacting protein	19	-1.47907	-3.87779	0.00111605	0.0556937	2.95232
ENSG00000176928	51301	GCNT4	glucosaminyl (N-acetyl) transferase 4, core 2	19	-1.84597	-5.41854	0.00112351	0.0559295	2.94942
ENSG00000142039	90324	CCDC97	coiled-coil domain containing 97	20	-1.06696	-3.13917	0.00114994	0.0568959	2.93932
ENSG00000100290	638	BIK	BCL2 interacting killer	20	-1.9433	-5.32058	0.00115042	0.0568959	2.93914
ENSG00000108384	5889	RAD51C	RAD51 paralog C	20	-1.62757	-4.75276	0.00115127	0.0568959	2.93882
ENSG00000254709	100423062	IGLL5	immunoglobulin lambda like polypeptide 5	14	-0.98863	-2.88	0.00115745	0.0570639	2.9365
ENSG00000146574	221960	CCZ1B	CCZ1 homolog B, vacuolar protein trafficking and biogenesis associated	20	-1.52024	-4.19137	0.00117666	0.0571842	2.92935
ENSG00000140463	585	BBS4	Bardet-Biedl syndrome 4	19	-1.85974	-5.01934	0.00117564	0.0571842	2.92972
ENSG00000160075	29101	SSU72	SSU72 homolog, RNA polymerase II CTD phosphatase	17	-1.20872	-3.80404	0.00116801	0.0571842	2.93255
ENSG00000128713	3237	HOXD11	homeobox D11	19	-1.47907	-4.29097	0.00117602	0.0571842	2.92958
ENSG00000128607	23008	KLHDC10	kelch domain containing 10	19	-0.812128	-2.42314	0.00117338	0.0571842	2.93056
ENSG00000125898	83541	FAM110A	family with sequence similarity 110 member A	20	-1.49815	-4.43956	0.00117164	0.0571842	2.93121
ENSG00000113648	9555	H2AFY	H2A histone family member Y	19	-1.79417	-5.25518	0.00118271	0.0572482	2.92712
ENSG00000114999	150465	TTL	tubulin tyrosine ligase	17	-1.3737	-3.81011	0.00118358	0.0572482	2.9268
ENSG00000125755	8189	SYMPK	symplekin	19	-1.79417	-4.99411	0.00119287	0.057449	2.92341
ENSG00000173548	257364	SNX33	sorting nexin 33	20	-0.683021	-2.34138	0.00119334	0.057449	2.92323
ENSG00000181690	5324	PLAG1	PLAG1 zinc finger	19	-1.84597	-5.15673	0.00120132	0.0576972	2.92034
ENSG00000164938	94241	TP53INP1	tumor protein p53 inducible nuclear protein 1	17	-1.31016	-3.94341	0.0012064	0.0577475	2.91851
ENSG00000078018	4133	MAP2	microtubule associated protein 2	19	-1.65814	-4.51605	0.00120801	0.0577475	2.91793
ENSG00000106477	95681	CEP41	centrosomal protein 41	18	-1.66176	-4.6623	0.00121838	0.0581075	2.91422
ENSG00000136997	4609	MYC	MYC proto-oncogene, bHLH transcription factor	9	-1.62988	-4.43494	0.0012277	0.0584159	2.91091
ENSG00000213672	51517	NCKIPSD	NCK interacting protein with SH3 domain	17	-1.52382	-4.53089	0.00123241	0.0585039	2.90924
ENSG00000181788	6478	SIAH2	siah E3 ubiquitin protein ligase 2	18	-1.1883	-3.46544	0.0012375	0.0586092	2.90746
ENSG00000123268	466	ATF1	activating transcription factor 1	18	-1.56306	-4.61709	0.00124552	0.0587173	2.90465
ENSG00000112118	4172	MCM3	minichromosome maintenance complex component 3	13	-1.55138	-4.58896	0.00124371	0.0587173	2.90528
ENSG00000224838	N/A	FKSG52	N/A	11	-1.57737	-4.52375	0.00124966	0.058777	2.90321
ENSG00000142534	6205	RPS11	ribosomal protein S11	14	-1.83421	-4.61454	0.00125859	0.0590616	2.90011
ENSG00000171763	79029	SPATA5L1	spermatogenesis associated 5 like 1	20	0.394416	1.44668	0.00127213	0.0595602	2.89547
ENSG00000168421	399	RHOH	ras homolog family member H	18	-1.55455	-4.28177	0.00127586	0.0595627	2.8942
ENSG00000166676	780776	TVP23A	trans-golgi network vesicle protein 23 homolog A	20	0.344047	1.36425	0.00127994	0.0595627	2.89281
ENSG00000128513	25913	POT1	protection of telomeres 1	18	-1.35302	-3.7738	0.00128383	0.0595627	2.89149
ENSG00000010244	7756	ZNF207	zinc finger protein 207	19	-1.66859	-4.97526	0.00128135	0.0595627	2.89233
ENSG00000176953	84901	NFATC2IP	nuclear factor of activated T-cells 2 interacting protein	19	-1.55138	-4.56363	0.00129532	0.0599599	2.88762
ENSG00000170144	220988	HNRNPA3	heterogeneous nuclear ribonucleoprotein A3	16	-1.40156	-4.28957	0.00131067	0.0605333	2.88251
ENSG00000161179	150223	YDJC	YdjC homolog (bacterial)	15	-1.6888	-4.61917	0.00133004	0.0605758	2.87614
ENSG00000203286	N/A	AL365202.1	N/A	10	-1.78563	-4.67088	0.00132637	0.0605758	2.87734
ENSG00000165525	9147	NEMF	nuclear export mediator factor	20	-1.3399	-4.29379	0.00132195	0.0605758	2.87878
ENSG00000072864	54820	NDE1	nudE neurodevelopment protein 1	17	-1.60194	-4.83703	0.00133512	0.0605758	2.87448
ENSG00000211944	28447	IGHV3-16	immunoglobulin heavy variable 3-16 (non-functional)	20	0.31767	1.20723	0.00132018	0.0605758	2.87937
ENSG00000135363	4005	LMO2	LIM domain only 2	18	-1.33286	-4.07278	0.00133103	0.0605758	2.87581
ENSG00000138363	471	ATIC	5-aminoimidazole-4-carboxamide ribonucleotide formyltransferase/IMP cyclohydrolase	20	-1.43736	-4.47569	0.00133527	0.0605758	2.87443
ENSG00000138095	10128	LRPPRC	leucine rich pentatricopeptide repeat containing	13	-1.66859	-4.45057	0.00133157	0.0605758	2.87564
ENSG00000132549	157680	VPS13B	vacuolar protein sorting 13 homolog B	18	-1.6112	-4.59613	0.0013383	0.0605789	2.87345
ENSG00000101161	24148	PRPF6	pre-mRNA processing factor 6	16	-1.65713	-4.74918	0.00134256	0.0606375	2.87207
ENSG00000121067	8405	SPOP	speckle type BTB/POZ protein	20	-0.558412	-1.82343	0.00135807	0.0610686	2.86708
ENSG00000050165	27122	DKK3	dickkopf WNT signaling pathway inhibitor 3	20	-1.12945	-3.26179	0.00135779	0.0610686	2.86717
ENSG00000081041	2920	CXCL2	C-X-C motif chemokine ligand 2	12	-1.76808	-4.85746	0.00138117	0.0619708	2.85975
ENSG00000163281	132789	GNPDA2	glucosamine-6-phosphate deaminase 2	20	-1.64275	-4.73707	0.00138437	0.0619786	2.85875
ENSG00000137821	54839	LRRC49	leucine rich repeat containing 49	20	0.362773	1.33216	0.00140259	0.0625208	2.85307
ENSG00000128487	92521	SPECC1	sperm antigen with calponin homology and coiled-coil domains 1	17	-1.42943	-4.42138	0.00140216	0.0625208	2.8532
ENSG00000165684	6621	SNAPC4	small nuclear RNA activating complex polypeptide 4	15	-1.8171	-5.20297	0.00140795	0.0626232	2.85141
ENSG00000211678	28831	IGLJ3	immunoglobulin lambda joining 3	20	-1.20505	-3.24553	0.00142045	0.0629058	2.84757
ENSG00000136153	4008	LMO7	LIM domain 7	19	-1.71907	-5.11971	0.0014191	0.0629058	2.84799
ENSG00000157578	150082	LCA5L	LCA5L, lebercilin like	19	-1.07795	-3.23758	0.00142465	0.0629555	2.84629
ENSG00000112578	705	BYSL	bystin like	19	-0.932135	-2.79586	0.00143294	0.0631852	2.84377
ENSG00000176134	N/A	AL445665.1	N/A	19	-1.56456	-4.41945	0.00143975	0.0633491	2.84171
ENSG00000166432	84460	ZMAT1	zinc finger matrin-type 1	20	-1.03752	-3.35952	0.00147107	0.0641713	2.83237
ENSG00000137265	3662	IRF4	interferon regulatory factor 4	18	-1.7304	-5.02588	0.00146744	0.0641713	2.83344
ENSG00000155827	56254	RNF20	ring finger protein 20	17	-1.61375	-4.64889	0.00146935	0.0641713	2.83287
ENSG00000091140	1738	DLD	dihydrolipoamide dehydrogenase	18	-1.26781	-3.76008	0.00147412	0.0641713	2.83147
ENSG00000122545	989	2007-09-01	septin 7	20	-0.657418	-2.09827	0.00146926	0.0641713	2.8329
ENSG00000141577	N/A	AZI1	N/A	20	-1.17011	-3.7462	0.00148212	0.0643825	2.82912
ENSG00000204472	199	AIF1	allograft inflammatory factor 1	16	-1.46941	-4.66585	0.00149719	0.0648993	2.82472
ENSG00000197579	10210	TOPORS	TOP1 binding arginine/serine rich protein	18	-1.56988	-4.73425	0.00150127	0.0649388	2.82354
ENSG00000149428	10525	HYOU1	hypoxia up-regulated 1	19	0.604109	2.05024	0.00150685	0.0650425	2.82193
ENSG00000099860	4616	GADD45B	growth arrest and DNA damage inducible beta	20	-1.72763	-5.03493	0.0015207	0.0653644	2.81796
ENSG00000254093	54984	PINX1	PIN2/TERF1 interacting, telomerase inhibitor 1	20	-1.47505	-4.61522	0.00151914	0.0653644	2.8184
ENSG00000206075	5268	SERPINB5	serpin family B member 5	18	-1.40645	-4.15789	0.00154179	0.066132	2.81198
ENSG00000183439	391712	TRIM61	tripartite motif containing 61	20	-0.454476	-1.42668	0.00155781	0.0664314	2.80749
ENSG00000144028	23020	SNRNP200	small nuclear ribonucleoprotein U5 subunit 200	15	-1.49448	-4.70624	0.00156175	0.0664314	2.80639
ENSG00000186051	6887	TAL2	TAL bHLH transcription factor 2	20	-0.95256	-2.89182	0.0015594	0.0664314	2.80704
ENSG00000112576	896	CCND3	cyclin D3	15	-1.62988	-5.00916	0.0015612	0.0664314	2.80654
ENSG00000145545	6715	SRD5A1	steroid 5 alpha-reductase 1	20	-1.71109	-4.70584	0.00157347	0.0667907	2.80314
ENSG00000213639	5500	PPP1CB	protein phosphatase 1 catalytic subunit beta	17	-0.811776	-2.37038	0.00157676	0.0667922	2.80223
ENSG00000065883	8621	CDK13	cyclin dependent kinase 13	20	-0.539821	-1.68684	0.00158765	0.0670647	2.79925
ENSG00000105810	1021	CDK6	cyclin dependent kinase 6	20	-1.05821	-3.18526	0.00158975	0.0670647	2.79867
ENSG00000267127	N/A	RP11-795F19.5	N/A	20	-0.491671	-1.66439	0.0016013	0.0671363	2.79553
ENSG00000146576	79034	C7orf26	chromosome 7 open reading frame 26	15	-1.84597	-5.06539	0.00159822	0.0671363	2.79636
ENSG00000181163	4869	NPM1	nucleophosmin	10	-1.4788	-4.16399	0.0016007	0.0671363	2.79569
ENSG00000115392	55120	FANCL	Fanconi anemia complementation group L	15	-1.75319	-4.81978	0.00161827	0.0677091	2.79095
ENSG00000142230	10055	SAE1	SUMO1 activating enzyme subunit 1	16	-1.72288	-4.83295	0.0016371	0.068206	2.78592
ENSG00000102738	10240	MRPS31	mitochondrial ribosomal protein S31	13	-1.65814	-4.85401	0.00164014	0.068206	2.78512
ENSG00000244405	2119	ETV5	ETS variant 5	17	-1.67607	-4.45658	0.00163404	0.068206	2.78674
ENSG00000073734	8647	ABCB11	ATP binding cassette subfamily B member 11	19	-1.38597	-4.04695	0.00164513	0.0682744	2.7838
ENSG00000128951	1854	DUT	deoxyuridine triphosphatase	20	-1.82113	-5.19419	0.00166051	0.0686968	2.77976
ENSG00000197771	79892	MCMBP	minichromosome maintenance complex binding protein	17	-1.62526	-4.63011	0.00166202	0.0686968	2.77936
ENSG00000114127	54464	XRN1	5'-3' exoribonuclease 1	19	-1.52382	-4.07279	0.00167192	0.0689665	2.77679
ENSG00000089157	6175	RPLP0	ribosomal protein lateral stalk subunit P0	16	-1.88565	-5.4329	0.00168043	0.0691128	2.77458
ENSG00000101811	1478	CSTF2	cleavage stimulation factor subunit 2	19	-1.62526	-4.42006	0.00168222	0.0691128	2.77412
ENSG00000126261	10054	UBA2	ubiquitin like modifier activating enzyme 2	18	-1.45244	-3.78359	0.00169971	0.0695522	2.76962
ENSG00000185883	527	ATP6V0C	ATPase H+ transporting V0 subunit c	9	-2.08513	-5.12166	0.00169831	0.0695522	2.76998
ENSG00000267796	55957	LIN37	lin-37 DREAM MuvB core complex component	20	-1.60263	-4.63116	0.00170679	0.0697025	2.76782
ENSG00000188486	3014	H2AFX	H2A histone family member X	19	-1.62988	-4.8795	0.00172312	0.0700994	2.76368
ENSG00000150630	7424	VEGFC	vascular endothelial growth factor C	18	-1.41982	-4.26206	0.00172624	0.0700994	2.7629
ENSG00000186522	151011	2010-09-01	septin 10	18	-1.36359	-3.88563	0.00172679	0.0700994	2.76276
ENSG00000134184	2944	GSTM1	glutathione S-transferase mu 1	20	-1.61907	-4.66723	0.00174224	0.0705864	2.75889
ENSG00000066248	25791	NGEF	neuronal guanine nucleotide exchange factor	20	-1.52242	-4.36122	0.00174806	0.0706825	2.75744
ENSG00000020426	4331	MNAT1	MNAT1, CDK activating kinase assembly factor	17	-1.67607	-4.61229	0.00175727	0.0709146	2.75516
ENSG00000087586	6790	AURKA	aurora kinase A	15	-1.63649	-4.5238	0.00176108	0.0709287	2.75422
ENSG00000128591	2318	FLNC	filamin C	19	-0.812128	-2.15679	0.00178813	0.0713161	2.7476
ENSG00000103353	56061	UBFD1	ubiquitin family domain containing 1	20	-0.701923	-2.40915	0.00178808	0.0713161	2.74761
ENSG00000157502	139221	MUM1L1	MUM1 like 1	19	-1.35349	-3.87135	0.00178332	0.0713161	2.74877
ENSG00000213281	4893	NRAS	NRAS proto-oncogene, GTPase	18	-1.26367	-3.75987	0.00177986	0.0713161	2.74961
ENSG00000175931	63893	UBE2O	ubiquitin conjugating enzyme E2 O	18	-1.86211	-4.97898	0.00178594	0.0713161	2.74813
ENSG00000203989	727940	RHOXF2B	Rhox homeobox family member 2B	20	-1.32125	-3.75371	0.00180112	0.0716944	2.74446
ENSG00000136271	54606	DDX56	DEAD-box helicase 56	10	-1.78009	-4.77751	0.00182427	0.0724748	2.73891
ENSG00000142192	351	APP	amyloid beta precursor protein	20	-1.67869	-4.71386	0.00182931	0.0725342	2.73771
ENSG00000134160	4308	TRPM1	transient receptor potential cation channel subfamily M member 1	20	0.356765	1.43955	0.00184764	0.0731194	2.73338
ENSG00000012232	2137	EXTL3	exostosin like glycosyltransferase 3	20	0.493805	1.64752	0.0018622	0.0735535	2.72997
ENSG00000163682	6133	RPL9	ribosomal protein L9	15	-1.63277	-4.57682	0.00189992	0.0748985	2.72127
ENSG00000005156	3980	LIG3	DNA ligase 3	18	-1.692	-4.82698	0.00190945	0.0750593	2.71909
ENSG00000162692	7412	VCAM1	vascular cell adhesion molecule 1	19	-1.55138	-4.85248	0.00191133	0.0750593	2.71866
ENSG00000132010	7568	ZNF20	zinc finger protein 20	18	-1.72629	-5.12259	0.00192548	0.0754701	2.71546
ENSG00000097046	8317	CDC7	cell division cycle 7	17	-1.14802	-3.65556	0.00193143	0.0755585	2.71412
ENSG00000130052	9754	STARD8	StAR related lipid transfer domain containing 8	19	-1.50939	-4.33308	0.001967	0.076657	2.70619
ENSG00000136888	9550	ATP6V1G1	ATPase H+ transporting V1 subunit G1	15	-1.86638	-4.99042	0.0019653	0.076657	2.70657
ENSG00000112293	2822	GPLD1	glycosylphosphatidylinositol specific phospholipase D1	18	-1.68236	-4.48419	0.00197474	0.076812	2.70449
ENSG00000179271	90480	GADD45GIP1	GADD45G interacting protein 1	16	-1.39685	-4.12746	0.00197944	0.0768488	2.70346
ENSG00000171723	10243	GPHN	gephyrin	18	-1.63635	-4.35279	0.00198707	0.0768534	2.70179
ENSG00000152253	57405	SPC25	SPC25, NDC80 kinetochore complex component	12	-2.01523	-5.40891	0.00198371	0.0768534	2.70252
ENSG00000198380	2673	GFPT1	glutamine--fructose-6-phosphate transaminase 1	18	-1.64953	-4.75785	0.00199421	0.0769841	2.70023
ENSG00000167419	4025	LPO	lactoperoxidase	20	-1.56674	-4.5947	0.00200752	0.0772064	2.69734
ENSG00000270466	1731	2001-09-01	septin 1	22	-1.63157	-4.44387	0.00200735	0.0772064	2.69738
ENSG00000065911	10797	MTHFD2	methylenetetrahydrofolate dehydrogenase (NADP+ dependent) 2, methenyltetrahydrofolate cyclohydrolase	20	-1.64275	-4.5946	0.00201335	0.0772853	2.69608
ENSG00000089902	23186	RCOR1	REST corepressor 1	18	-1.09169	-3.07668	0.00202664	0.0776497	2.69322
ENSG00000011523	23177	CEP68	centrosomal protein 68	19	-1.2441	-3.54504	0.00204292	0.0781273	2.68975
ENSG00000143498	9015	TAF1A	TATA-box binding protein associated factor, RNA polymerase I subunit A	18	0.564166	1.62745	0.00204723	0.078146	2.68883
ENSG00000137076	7094	TLN1	talin 1	20	-1.07414	-3.52085	0.00206528	0.0786885	2.68502
ENSG00000162367	6886	TAL1	TAL bHLH transcription factor 1, erythroid differentiation factor	13	-1.66859	-4.36907	0.00207798	0.0790249	2.68236
ENSG00000136305	27141	CIDEB	cell death-inducing DFFA-like effector b	18	-1.93373	-5.22345	0.00209272	0.0794379	2.67929
ENSG00000081052	1286	COL4A4	collagen type IV alpha 4 chain	18	-1.50844	-4.1561	0.00210595	0.0797921	2.67655
ENSG00000223496	118460	EXOSC6	exosome component 6	16	-1.49152	-4.39162	0.00211376	0.07994	2.67494
ENSG00000163660	57018	CCNL1	cyclin L1	15	-1.63649	-4.74283	0.00213985	0.0807773	2.66962
ENSG00000085465	5016	OVGP1	oviductal glycoprotein 1	19	-1.3737	-3.94971	0.0021492	0.0809058	2.66772
ENSG00000102034	2000	ELF4	E74 like ETS transcription factor 4	20	-1.01261	-2.95098	0.00215116	0.0809058	2.66733
ENSG00000141141	11056	DDX52	DExD-box helicase 52	18	0.522069	1.61357	0.00216327	0.0812118	2.66489
ENSG00000105193	6217	RPS16	ribosomal protein S16	15	-1.46638	-4.2441	0.00217927	0.0815711	2.66169
ENSG00000132604	7014	TERF2	telomeric repeat binding factor 2	13	-1.44659	-4.03612	0.0021848	0.0815711	2.66059
ENSG00000117152	5999	RGS4	regulator of G-protein signaling 4	15	-1.7357	-4.6805	0.00218202	0.0815711	2.66114
ENSG00000087470	10059	DNM1L	dynamin 1 like	17	-1.8171	-5.16376	0.00219368	0.0817534	2.65883
ENSG00000269738	N/A	AL162424.1	N/A	6	-1.94318	-4.29309	0.00222211	0.0826624	2.65323
ENSG00000166508	4176	MCM7	minichromosome maintenance complex component 7	14	-1.73371	-4.84722	0.00222665	0.0826809	2.65235
ENSG00000124614	6204	RPS10	ribosomal protein S10	18	-1.50242	-4.66953	0.0022564	0.0831743	2.64658
ENSG00000155229	64210	MMS19	MMS19 homolog, cytosolic iron-sulfur assembly component	18	-1.60362	-4.53301	0.00225899	0.0831743	2.64609
ENSG00000243927	64968	MRPS6	mitochondrial ribosomal protein S6	16	-1.72288	-4.86278	0.00224468	0.0831743	2.64885
ENSG00000160868	1576	CYP3A4	cytochrome P450 family 3 subfamily A member 4	19	-1.62526	-4.32875	0.00225044	0.0831743	2.64773
ENSG00000198015	28977	MRPL42	mitochondrial ribosomal protein L42	17	-0.83184	-2.47536	0.00226026	0.0831743	2.64584
ENSG00000124380	11017	SNRNP27	small nuclear ribonucleoprotein U4/U6.U5 subunit 27	20	-1.22104	-3.78751	0.00228217	0.0836796	2.64165
ENSG00000075884	55843	ARHGAP15	Rho GTPase activating protein 15	16	-0.737268	-2.06587	0.00228101	0.0836796	2.64187
ENSG00000169884	7480	WNT10B	Wnt family member 10B	16	-1.40548	-4.08229	0.0022896	0.0837445	2.64024
ENSG00000152240	115106	HAUS1	HAUS augmin like complex subunit 1	13	-1.62988	-4.47181	0.00229213	0.0837445	2.63976
ENSG00000144369	165215	FAM171B	family with sequence similarity 171 member B	14	-1.11641	-3.47417	0.0023085	0.0841922	2.63667
ENSG00000211656	28811	IGLV2-33	immunoglobulin lambda variable 2-33 (non-functional)	19	-0.594941	-1.69846	0.00233158	0.0848828	2.63235
ENSG00000266258	N/A	RP11-41O4.1	N/A	16	0.266513	0.98425	0.00235399	0.0855463	2.6282
ENSG00000105258	5438	POLR2I	RNA polymerase II subunit I	14	-1.4479	-4.40168	0.00236003	0.0856139	2.62708
ENSG00000072858	54847	SIDT1	SID1 transmembrane family member 1	20	0.37742	1.5687	0.00240122	0.0860402	2.61957
ENSG00000151164	144715	RAD9B	RAD9 checkpoint clamp component B	17	-1.53781	-4.26032	0.00239031	0.0860402	2.62155
ENSG00000127328	117177	RAB3IP	RAB3A interacting protein	20	-0.671913	-2.24228	0.00237931	0.0860402	2.62355
ENSG00000151694	6868	ADAM17	ADAM metallopeptidase domain 17	17	-1.66077	-4.88215	0.00240107	0.0860402	2.6196
ENSG00000051596	84321	THOC3	THO complex 3	19	-1.39304	-4.05014	0.0023853	0.0860402	2.62246
ENSG00000134690	55143	CDCA8	cell division cycle associated 8	13	-1.71752	-4.95346	0.00239517	0.0860402	2.62066
ENSG00000156050	145483	FAM161B	family with sequence similarity 161 member B	18	-1.52427	-4.62438	0.0023872	0.0860402	2.62211
ENSG00000042753	1175	AP2S1	adaptor related protein complex 2 sigma 1 subunit	17	-1.10185	-3.43272	0.00240904	0.0861693	2.61816
ENSG00000170471	57148	RALGAPB	Ral GTPase activating protein non-catalytic beta subunit	20	-0.557252	-1.93539	0.00242212	0.0864862	2.6158
ENSG00000184515	340542	BEX5	brain expressed X-linked 5	20	0.376832	1.44144	0.00242905	0.0865824	2.61456
ENSG00000149532	79869	CPSF7	cleavage and polyadenylation specific factor 7	19	-0.450691	-1.34413	0.00244558	0.0870202	2.61162
ENSG00000168209	54541	DDIT4	DNA damage inducible transcript 4	18	-1.4951	-4.53448	0.00245683	0.0872613	2.60963
ENSG00000006788	8735	MYH13	myosin heavy chain 13	20	0.306717	1.27473	0.00246515	0.0872613	2.60816
ENSG00000189221	4128	MAOA	monoamine oxidase A	15	-1.24964	-3.66494	0.00246374	0.0872613	2.60841
ENSG00000136450	6426	SRSF1	serine and arginine rich splicing factor 1	15	-1.56456	-4.51038	0.0024786	0.0874186	2.60579
ENSG00000143742	6726	SRP9	signal recognition particle 9	20	0.498296	1.55014	0.00248241	0.0874186	2.60513
ENSG00000151176	196463	PLBD2	phospholipase B domain containing 2	20	-0.518093	-1.62136	0.00247827	0.0874186	2.60585
ENSG00000140299	663	BNIP2	BCL2 interacting protein 2	18	-1.55707	-4.36074	0.00249014	0.08754	2.60378
ENSG00000092330	26277	TINF2	TERF1 interacting nuclear factor 2	17	-1.71907	-5.07627	0.00249483	0.0875544	2.60296
ENSG00000173540	29925	GMPPB	GDP-mannose pyrophosphorylase B	19	0.544158	1.78434	0.0025344	0.088791	2.59612
ENSG00000166716	9640	ZNF592	zinc finger protein 592	20	-0.796818	-2.55042	0.00253959	0.0888205	2.59524
ENSG00000177700	5441	POLR2L	RNA polymerase II subunit L	10	-1.55797	-4.54155	0.00254421	0.0888302	2.59445
ENSG00000068697	9741	LAPTM4A	lysosomal protein transmembrane 4 alpha	20	0.459178	1.67133	0.00255382	0.0888626	2.59281
ENSG00000002016	5893	RAD52	RAD52 homolog, DNA repair protein	19	-1.52578	-4.40382	0.00255283	0.0888626	2.59298
ENSG00000138083	6496	SIX3	SIX homeobox 3	17	-1.35349	-3.71157	0.00258643	0.0889732	2.5873
ENSG00000182230	202134	FAM153B	family with sequence similarity 153 member B	11	-1.7267	-4.57164	0.00257784	0.0889732	2.58874
ENSG00000259132	N/A	RP11-298I3.5	N/A	15	-1.58	-4.4176	0.00257886	0.0889732	2.58857
ENSG00000187288	63924	CIDEC	cell death inducing DFFA like effector c	19	-1.03839	-3.00461	0.00258744	0.0889732	2.58713
ENSG00000136810	7295	TXN	thioredoxin	13	-1.50939	-3.92017	0.00258568	0.0889732	2.58743
ENSG00000089723	78990	OTUB2	OTU deubiquitinase, ubiquitin aldehyde binding 2	19	-1.28685	-3.80438	0.00258251	0.0889732	2.58796
ENSG00000168274	3012	HIST1H2AE	histone cluster 1 H2A family member e	19	-1.54719	-4.54855	0.00256724	0.0889732	2.59053
ENSG00000196358	84628	NTNG2	netrin G2	19	0.409664	1.50145	0.00259916	0.0892262	2.58517
ENSG00000188827	84464	SLX4	SLX4 structure-specific endonuclease subunit	20	-1.21821	-4.19864	0.00261378	0.0894279	2.58273
ENSG00000211667	28802	IGLV3-12	immunoglobulin lambda variable 3-12	20	-0.992384	-3.19544	0.00260969	0.0894279	2.58341
ENSG00000185504	N/A	C17orf70	N/A	20	-1.11072	-3.39976	0.00263276	0.0897771	2.57959
ENSG00000090372	29888	STRN4	striatin 4	19	-0.823398	-2.58142	0.00263039	0.0897771	2.57998
ENSG00000130348	55278	QRSL1	glutaminyl-tRNA synthase (glutamine-hydrolyzing)-like 1	18	-1.1625	-3.34826	0.00264332	0.0898377	2.57785
ENSG00000110107	27339	PRPF19	pre-mRNA processing factor 19	7	-1.62526	-4.13928	0.00263913	0.0898377	2.57854
ENSG00000158636	N/A	C11orf30	N/A	19	-1.65814	-4.5942	0.00265823	0.0899931	2.57541
ENSG00000151849	55835	CENPJ	centromere protein J	16	-1.45951	-4.20533	0.00265819	0.0899931	2.57541
ENSG00000136122	79866	BORA	bora, aurora kinase A activator	14	-1.69847	-4.71488	0.00266109	0.0899931	2.57494
ENSG00000167842	79003	MIS12	MIS12, kinetochore complex component	16	-1.58715	-4.61114	0.00266866	0.0901004	2.57371
ENSG00000144713	6161	RPL32	ribosomal protein L32	16	-1.38853	-4.31015	0.00268415	0.0904738	2.57119
ENSG00000116455	79084	WDR77	WD repeat domain 77	17	-1.46312	-4.15724	0.00270018	0.0908647	2.56861
ENSG00000188313	5359	PLSCR1	phospholipid scramblase 1	17	-1.26227	-3.5387	0.00274306	0.091224	2.56176
ENSG00000187240	79659	DYNC2H1	dynein cytoplasmic 2 heavy chain 1	20	0.35124	1.17863	0.00271975	0.091224	2.56547
ENSG00000144559	132001	TAMM41	TAM41 mitochondrial translocator assembly and maintenance homolog	20	0.320426	1.12403	0.00272612	0.091224	2.56446
ENSG00000135226	54490	UGT2B28	UDP glucuronosyltransferase family 2 member B28	18	-1.14606	-3.52072	0.00274359	0.091224	2.56168
ENSG00000091732	51530	ZC3HC1	zinc finger C3HC-type containing 1	19	-1.57737	-4.4136	0.00273378	0.091224	2.56324
ENSG00000221843	84226	C2orf16	chromosome 2 open reading frame 16	20	-1.03089	-2.9698	0.00273757	0.091224	2.56264
ENSG00000138138	84896	ATAD1	ATPase family, AAA domain containing 1	20	0.398782	1.60405	0.00272426	0.091224	2.56475
ENSG00000214253	51024	FIS1	fission, mitochondrial 1	19	-0.673448	-1.92524	0.00275462	0.091224	2.55994
ENSG00000180098	54952	TRNAU1AP	tRNA selenocysteine 1 associated protein 1	18	-1.29325	-3.9202	0.00275545	0.091224	2.55981
ENSG00000101367	22919	MAPRE1	microtubule associated protein RP/EB family member 1	19	-0.773856	-2.13193	0.00274748	0.091224	2.56107
ENSG00000108379	7473	WNT3	Wnt family member 3	20	-1.3829	-4.03122	0.0027692	0.0915314	2.55765
ENSG00000161057	5701	PSMC2	proteasome 26S subunit, ATPase 2	15	-1.55138	-4.54644	0.00277651	0.0916247	2.5565
ENSG00000174371	9156	EXO1	exonuclease 1	17	-1.95158	-4.97585	0.00281908	0.0928798	2.54989
ENSG00000140521	5428	POLG	DNA polymerase gamma, catalytic subunit	17	-1.6788	-4.86007	0.00283039	0.0931026	2.54815
ENSG00000110497	55626	AMBRA1	autophagy and beclin 1 regulator 1	20	0.391387	1.44887	0.00284368	0.0933897	2.54612
ENSG00000095574	64376	IKZF5	IKAROS family zinc finger 5	18	0.337739	1.18744	0.00284937	0.0934263	2.54525
ENSG00000110148	887	CCKBR	cholecystokinin B receptor	18	-1.25648	-3.83498	0.00286603	0.0936726	2.54272
ENSG00000131095	2670	GFAP	glial fibrillary acidic protein	19	-1.6788	-4.78404	0.00286446	0.0936726	2.54296
ENSG00000242689	1270	CNTF	ciliary neurotrophic factor	19	-1.17939	-3.60941	0.00292609	0.0953309	2.53371
ENSG00000215372	100131980	ZNF705G	zinc finger protein 705G	18	0.455449	1.79762	0.00292432	0.0953309	2.53397
ENSG00000119969	3070	HELLS	helicase, lymphoid-specific	18	-1.74836	-4.87103	0.00293929	0.0956087	2.53176
ENSG00000112739	8899	PRPF4B	pre-mRNA processing factor 4B	20	-0.766215	-2.3606	0.00295012	0.0958086	2.53016
ENSG00000211959	28394	IGHV4-39	immunoglobulin heavy variable 4-39	20	0.438868	1.628	0.00296013	0.0959813	2.52869
ENSG00000187054	339967	TMPRSS11A	transmembrane protease, serine 11A	18	-1.74318	-4.5245	0.00298157	0.096271	2.52556
ENSG00000111786	8683	SRSF9	serine and arginine rich splicing factor 9	18	-1.80576	-5.07155	0.00299222	0.096271	2.52401
ENSG00000171428	9	NAT1	N-acetyltransferase 1	20	-1.40563	-4.3861	0.00298717	0.096271	2.52474
ENSG00000088986	8655	DYNLL1	dynein light chain LC8-type 1	17	-1.62988	-4.51512	0.00299383	0.096271	2.52377
ENSG00000132522	2874	GPS2	G protein pathway suppressor 2	18	-1.13734	-3.47146	0.00298735	0.096271	2.52471
ENSG00000158042	63875	MRPL17	mitochondrial ribosomal protein L17	18	-0.60929	-1.88337	0.003002	0.096271	2.52259
ENSG00000145833	9879	DDX46	DEAD-box helicase 46	19	-0.735722	-2.23198	0.00299903	0.096271	2.52302
ENSG00000162368	51727	CMPK1	cytidine/uridine monophosphate kinase 1	20	-0.9301	-2.77743	0.00300861	0.096332	2.52163
ENSG00000215545	245930	DEFB116	defensin beta 116	20	-0.99699	-2.89669	0.00301501	0.0963861	2.52071
ENSG00000077942	2192	FBLN1	fibulin 1	20	-1.26602	-3.62258	0.00302639	0.096599	2.51908
ENSG00000169919	2990	GUSB	glucuronidase beta	20	-0.927155	-2.69495	0.00303546	0.0967377	2.51777
ENSG00000159399	3099	HK2	hexokinase 2	20	-0.813695	-2.4644	0.00304515	0.0968954	2.51639
ENSG00000171189	2897	GRIK1	glutamate ionotropic receptor kainate type subunit 1	18	-1.65653	-4.69201	0.00306218	0.0969849	2.51397
ENSG00000101337	9777	TM9SF4	transmembrane 9 superfamily member 4	20	-1.77235	-4.98644	0.00305988	0.0969849	2.5143
ENSG00000079805	1785	DNM2	dynamin 2	14	-1.55191	-4.47809	0.00305874	0.0969849	2.51446
ENSG00000181610	51649	MRPS23	mitochondrial ribosomal protein S23	17	-0.54462	-1.70161	0.0030739	0.0972056	2.51231
ENSG00000174799	9662	CEP135	centrosomal protein 135	19	-1.293	-3.69142	0.00307971	0.097239	2.51149
ENSG00000077458	143684	FAM76B	family with sequence similarity 76 member B	16	-1.32261	-3.77299	0.00309693	0.0972783	2.50907
ENSG00000179755	N/A	CTD-2144E22.5	N/A	20	0.296773	1.2335	0.00309997	0.0972783	2.50864
ENSG00000164825	1672	DEFB1	defensin beta 1	16	-1.46475	-4.06363	0.00309126	0.0972783	2.50986
ENSG00000163872	55689	YEATS2	YEATS domain containing 2	19	-0.720082	-2.07677	0.00309712	0.0972783	2.50904
ENSG00000198546	118472	ZNF511	zinc finger protein 511	20	-0.727911	-2.18354	0.00310476	0.0972792	2.50797
ENSG00000253110	N/A	CTB-78H18.1	N/A	20	-0.647672	-2.02243	0.00313692	0.0975865	2.5035
ENSG00000125971	83658	DYNLRB1	dynein light chain roadblock-type 1	19	-0.995065	-3.03039	0.00313841	0.0975865	2.50329
ENSG00000168061	29901	SAC3D1	SAC3 domain containing 1	17	-1.29865	-3.91893	0.00312216	0.0975865	2.50554
ENSG00000151892	2674	GFRA1	GDNF family receptor alpha 1	20	-1.23343	-3.65638	0.00313813	0.0975865	2.50333
ENSG00000120699	11340	EXOSC8	exosome component 8	16	-1.75662	-4.61015	0.00313452	0.0975865	2.50383
ENSG00000117481	387338	NSUN4	NOP2/Sun RNA methyltransferase family member 4	20	-0.940964	-2.83466	0.00315327	0.0977513	2.50124
ENSG00000171681	55729	ATF7IP	activating transcription factor 7 interacting protein	19	-1.67607	-4.38808	0.0031499	0.0977513	2.5017
ENSG00000185115	N/A	NDNL2	N/A	17	-1.49448	-4.13445	0.00316615	0.0978115	2.49947
ENSG00000062650	N/A	WAPAL	N/A	19	-1.58	-4.88893	0.00316955	0.0978115	2.499
ENSG00000137055	9373	PLAA	phospholipase A2 activating protein	19	-1.28685	-3.91983	0.00316237	0.0978115	2.49999
ENSG00000262664	124641	OVCA2	OVCA2 serine hydrolase domain containing	15	-1.52382	-4.54811	0.00318193	0.0980456	2.49731
ENSG00000165478	220296	HEPACAM	hepatic and glial cell adhesion molecule	20	-1.19108	-3.70798	0.00319386	0.0982653	2.49568
ENSG00000170606	3308	HSPA4	heat shock protein family A (Hsp70) member 4	20	-1.31405	-3.97607	0.0032148	0.0986129	2.49285
ENSG00000235169	388588	SMIM1	small integral membrane protein 1 (Vel blood group)	19	-1.13756	-3.62745	0.00321299	0.0986129	2.49309
ENSG00000116809	7709	ZBTB17	zinc finger and BTB domain containing 17	16	-1.55334	-4.21943	0.00325259	0.099201	2.48777
ENSG00000122966	11113	CIT	citron rho-interacting serine/threonine kinase	20	-0.74807	-2.14093	0.00326237	0.099201	2.48647
ENSG00000185352	266722	HS6ST3	heparan sulfate 6-O-sulfotransferase 3	19	-1.31016	-3.74023	0.00326306	0.099201	2.48637
ENSG00000180879	6748	SSR4	signal sequence receptor subunit 4	20	-1.16158	-3.41509	0.00326018	0.099201	2.48676
ENSG00000133895	4221	MEN1	menin 1	18	-1.38296	-4.10881	0.00325664	0.099201	2.48723
ENSG00000124789	9972	NUP153	nucleoporin 153	18	-1.54051	-4.67327	0.00324579	0.099201	2.48868
ENSG00000153531	113622	ADPRHL1	ADP-ribosylhydrolase like 1	17	-1.20872	-3.1799	0.00329742	0.100097	2.48183
ENSG00000135482	84872	ZC3H10	zinc finger CCCH-type containing 10	18	-0.831644	-2.39202	0.00332381	0.100206	2.47836
ENSG00000149212	143686	SESN3	sestrin 3	20	-1.00023	-3.02235	0.00332552	0.100206	2.47814
ENSG00000155561	23165	NUP205	nucleoporin 205	20	-1.55682	-4.60105	0.00332424	0.100206	2.47831
ENSG00000134242	26191	PTPN22	protein tyrosine phosphatase, non-receptor type 22	19	-1.31016	-3.90537	0.00331776	0.100206	2.47916
ENSG00000135390	517	ATP5G2	ATP synthase, H+ transporting, mitochondrial Fo complex subunit C2 (subunit 9)	19	-1.39304	-3.96489	0.0033158	0.100206	2.47941
ENSG00000088002	6820	SULT2B1	sulfotransferase family 2B member 1	18	-1.41014	-3.83672	0.0033677	0.101328	2.47267
ENSG00000239819	28904	IGKV1D-8	immunoglobulin kappa variable 1D-8	20	-0.876923	-2.47928	0.0034158	0.10158	2.46651
ENSG00000154240	201134	CEP112	centrosomal protein 112	20	0.315152	1.30989	0.00340569	0.10158	2.46779
ENSG00000040608	65078	RTN4R	reticulon 4 receptor	20	-1.37067	-4.2572	0.00341123	0.10158	2.46709
ENSG00000020922	N/A	MRE11A	N/A	18	-0.79589	-2.41534	0.00340216	0.10158	2.46825
ENSG00000100462	10419	PRMT5	protein arginine methyltransferase 5	18	-1.65934	-4.95474	0.00338984	0.10158	2.46982
ENSG00000184209	11066	SNRNP35	small nuclear ribonucleoprotein U11/U12 subunit 35	16	-1.28991	-3.72217	0.00340151	0.10158	2.46833
ENSG00000185567	113146	AHNAK2	AHNAK nucleoprotein 2	20	0.348231	1.21163	0.00338686	0.10158	2.4702
ENSG00000154262	23460	ABCA6	ATP binding cassette subfamily A member 6	18	-1.63232	-4.69321	0.00341555	0.10158	2.46654
ENSG00000135362	79899	PRR5L	proline rich 5 like	20	0.247208	1.02749	0.00344989	0.102445	2.46219
ENSG00000130305	55695	NSUN5	NOP2/Sun RNA methyltransferase family member 5	20	-0.871364	-2.88303	0.00346144	0.102491	2.46074
ENSG00000011304	5725	PTBP1	polypyrimidine tract binding protein 1	20	-0.881538	-2.58837	0.0034588	0.102491	2.46108
ENSG00000168303	136647	MPLKIP	M-phase specific PLK1 interacting protein	18	-0.959527	-2.65592	0.00349376	0.103298	2.45671
ENSG00000088448	55608	ANKRD10	ankyrin repeat domain 10	20	-0.419865	-1.20271	0.0035083	0.103429	2.4549
ENSG00000104859	11129	CLASRP	CLK4 associating serine/arginine rich protein	14	-1.67869	-4.84493	0.00350469	0.103429	2.45535
ENSG00000164978	318	NUDT2	nudix hydrolase 2	18	-1.54005	-4.32403	0.00351525	0.103441	2.45404
ENSG00000167986	1642	DDB1	damage specific DNA binding protein 1	13	-1.39304	-4.14997	0.0035188	0.103441	2.45361
ENSG00000153132	1047	CLGN	calmegin	18	-1.59851	-4.52462	0.00353401	0.103739	2.45173
ENSG00000198554	11169	WDHD1	WD repeat and HMG-box DNA binding protein 1	20	-0.46705	-1.53544	0.00355507	0.104207	2.44915
ENSG00000103061	84138	SLC7A6OS	solute carrier family 7 member 6 opposite strand	16	-1.61657	-4.64848	0.00359924	0.105351	2.44379
ENSG00000121281	113	ADCY7	adenylate cyclase 7	20	-1.3737	-3.95316	0.00361853	0.105764	2.44147
ENSG00000146857	346673	STRA8	stimulated by retinoic acid 8	17	-1.3737	-3.9362	0.00363031	0.105958	2.44006
ENSG00000177084	5426	POLE	DNA polymerase epsilon, catalytic subunit	11	-1.83892	-4.82475	0.00365138	0.106421	2.43754
ENSG00000047056	22884	WDR37	WD repeat domain 37	20	-1.62031	-4.55784	0.00366628	0.106703	2.43577
ENSG00000103091	79726	WDR59	WD repeat domain 59	19	-0.739199	-2.43266	0.00368065	0.106758	2.43408
ENSG00000139546	6895	TARBP2	TARBP2, RISC loading complex RNA binding subunit	19	-1.33234	-4.02602	0.0036907	0.106758	2.43289
ENSG00000186141	10623	POLR3C	RNA polymerase III subunit C	20	0.392688	1.2256	0.00369948	0.106758	2.43186
ENSG00000007341	54879	ST7L	suppression of tumorigenicity 7 like	20	0.323808	1.32937	0.00369878	0.106758	2.43194
ENSG00000168298	3008	HIST1H1E	histone cluster 1 H1 family member e	19	-1.46638	-4.24586	0.00369393	0.106758	2.43251
ENSG00000106392	56913	C1GALT1	core 1 synthase, glycoprotein-N-acetylgalactosamine 3-beta-galactosyltransferase 1	20	-0.537656	-1.72145	0.00367778	0.106758	2.43441
ENSG00000163357	149095	DCST1	DC-STAMP domain containing 1	20	-0.690347	-2.29931	0.00372165	0.107246	2.42926
ENSG00000137575	6386	SDCBP	syndecan binding protein	20	-0.657748	-2.0928	0.00375424	0.107882	2.42548
ENSG00000170175	1140	CHRNB1	cholinergic receptor nicotinic beta 1 subunit	20	0.429466	1.53641	0.00375069	0.107882	2.42589
ENSG00000156222	9154	SLC28A1	solute carrier family 28 member 1	20	0.281701	1.17086	0.00379427	0.108423	2.42087
ENSG00000249158	56138	PCDHA11	protocadherin alpha 11	10	-1.85026	-4.26479	0.00378702	0.108423	2.4217
ENSG00000147274	27316	RBMX	RNA binding motif protein, X-linked	16	-1.09614	-3.12691	0.00378567	0.108423	2.42186
ENSG00000270011	100529215	ZNF559-ZNF177	ZNF559-ZNF177 readthrough	14	-1.4922	-3.97334	0.00379336	0.108423	2.42098
ENSG00000140937	1009	CDH11	cadherin 11	20	-1.27302	-4.07713	0.00383867	0.109244	2.41582
ENSG00000198890	55170	PRMT6	protein arginine methyltransferase 6	17	-1.74453	-4.96694	0.00383443	0.109244	2.4163
ENSG00000100802	60686	C14orf93	chromosome 14 open reading frame 93	20	-1.03542	-2.79047	0.00383904	0.109244	2.41578
ENSG00000118193	9928	KIF14	kinesin family member 14	19	-1.42943	-3.94384	0.00385564	0.109564	2.4139
ENSG00000141556	6904	TBCD	tubulin folding cofactor D	19	-0.857564	-2.47951	0.00386799	0.109763	2.41251
ENSG00000211642	28772	IGLV10-54	immunoglobulin lambda variable 10-54	19	-1.42943	-4.46711	0.00399508	0.109803	2.39847
ENSG00000196290	60491	NIF3L1	NGG1 interacting factor 3 like 1	20	0.29264	1.16485	0.00398824	0.109803	2.39922
ENSG00000076242	4292	MLH1	mutL homolog 1	20	-1.22365	-3.61428	0.00401651	0.109803	2.39615
ENSG00000088832	2280	FKBP1A	FK506 binding protein 1A	14	-1.55157	-4.52591	0.00390205	0.109803	2.40871
ENSG00000171877	84978	FRMD5	FERM domain containing 5	19	-1.17939	-3.70467	0.00401211	0.109803	2.39663
ENSG00000156239	29104	N6AMT1	N-6 adenine-specific DNA methyltransferase 1 (putative)	20	0.351912	1.18743	0.00393966	0.109803	2.40454
ENSG00000146707	22932	POMZP3	POM121 and ZP3 fusion	20	-0.486705	-1.54116	0.00401084	0.109803	2.39676
ENSG00000152291	10618	TGOLN2	trans-golgi network protein 2	19	-1.00151	-3.1494	0.00389847	0.109803	2.40911
ENSG00000187987	222696	ZSCAN23	zinc finger and SCAN domain containing 23	16	-1.63635	-4.406	0.00388215	0.109803	2.41093
ENSG00000175221	10025	MED16	mediator complex subunit 16	20	-0.604126	-1.82547	0.00400556	0.109803	2.39734
ENSG00000150316	51503	CWC15	CWC15 spliceosome associated protein homolog	17	-1.20872	-3.36435	0.0039939	0.109803	2.3986
ENSG00000161021	9794	MAML1	mastermind like transcriptional coactivator 1	19	-1.62526	-4.67191	0.00397198	0.109803	2.40099
ENSG00000148737	6934	TCF7L2	transcription factor 7 like 2	17	-1.14802	-3.44241	0.00397801	0.109803	2.40033
ENSG00000106268	4521	NUDT1	nudix hydrolase 1	18	-1.47124	-4.28935	0.00398238	0.109803	2.39986
ENSG00000140543	55070	DET1	de-etiolated homolog 1 (Arabidopsis)	18	-1.47663	-4.45248	0.00395714	0.109803	2.40262
ENSG00000111432	11211	FZD10	frizzled class receptor 10	18	-1.69368	-4.40937	0.00393987	0.109803	2.40452
ENSG00000164414	10559	SLC35A1	solute carrier family 35 member A1	19	-1.44659	-4.10884	0.00395664	0.109803	2.40267
ENSG00000117543	51611	DPH5	diphthamide biosynthesis 5	17	0.329636	1.27398	0.00401969	0.109803	2.39581
ENSG00000117399	991	CDC20	cell division cycle 20	9	-1.3737	-3.65576	0.00401866	0.109803	2.39592
ENSG00000264324	N/A	RP11-287D1.3	N/A	20	-0.523131	-1.72877	0.00401122	0.109803	2.39672
ENSG00000113048	23107	MRPS27	mitochondrial ribosomal protein S27	14	-1.41696	-3.96869	0.00396862	0.109803	2.40136
ENSG00000105514	9545	RAB3D	RAB3D, member RAS oncogene family	17	-1.52578	-4.32168	0.00400657	0.109803	2.39723
ENSG00000260869	N/A	AC002310.13	N/A	19	0.377971	1.40915	0.0040156	0.109803	2.39625
ENSG00000068654	25885	POLR1A	RNA polymerase I subunit A	13	-1.53781	-4.29667	0.00399185	0.109803	2.39883
ENSG00000137947	2959	GTF2B	general transcription factor IIB	12	-1.40232	-3.86183	0.00394994	0.109803	2.40341
ENSG00000116016	2034	EPAS1	endothelial PAS domain protein 1	19	-1.42338	-4.29388	0.00392119	0.109803	2.40658
ENSG00000067596	1659	DHX8	DEAH-box helicase 8	15	-1.4116	-4.07989	0.0039332	0.109803	2.40525
ENSG00000103494	23322	RPGRIP1L	RPGRIP1 like	20	-0.779091	-2.12381	0.00399463	0.109803	2.39852
ENSG00000127863	55504	TNFRSF19	TNF receptor superfamily member 19	19	-1.47907	-4.14048	0.00402569	0.109821	2.39516
ENSG00000103245	64428	NARFL	nuclear prelamin A recognition factor like	18	-1.6038	-4.40206	0.00404413	0.110104	2.39318
ENSG00000130725	9040	UBE2M	ubiquitin conjugating enzyme E2 M	20	-1.46815	-4.00363	0.00404687	0.110104	2.39288
ENSG00000075624	60	ACTB	actin beta	15	-1.39304	-4.34218	0.00405222	0.110104	2.39231
ENSG00000113318	4437	MSH3	mutS homolog 3	18	-1.43924	-4.04639	0.00406141	0.110207	2.39132
ENSG00000105953	4967	OGDH	oxoglutarate dehydrogenase	19	-1.11433	-3.36986	0.00407849	0.110524	2.3895
ENSG00000121388	N/A	RP11-408E5.4	N/A	17	-0.475023	-1.34279	0.00411218	0.111056	2.38593
ENSG00000215790	9906	SLC35E2	solute carrier family 35 member E2	20	-0.666296	-1.90548	0.00411438	0.111056	2.3857
ENSG00000180424	245936	DEFB123	defensin beta 123	7	-1.52382	-3.8417	0.00410674	0.111056	2.3865
ENSG00000122707	8434	RECK	reversion inducing cysteine rich protein with kazal motifs	20	-1.55503	-4.44586	0.0041353	0.111248	2.38349
ENSG00000129083	1315	COPB1	coatomer protein complex subunit beta 1	17	-1.6888	-4.7937	0.00413782	0.111248	2.38323
ENSG00000177143	1068	CETN1	centrin 1	18	-1.03752	-3.22654	0.00412958	0.111248	2.38409
ENSG00000185950	8660	IRS2	insulin receptor substrate 2	18	-1.21142	-3.53697	0.00415746	0.111629	2.38117
ENSG00000014123	23376	UFL1	UFM1 specific ligase 1	20	0.380958	1.58341	0.00416882	0.111788	2.37999
ENSG00000155530	136332	LRGUK	leucine rich repeats and guanylate kinase domain containing	16	-1.50296	-4.2866	0.00420182	0.112378	2.37656
ENSG00000215274	102724473	GAGE10	G antigen 10	20	-0.662872	-1.85037	0.00419746	0.112378	2.37701
ENSG00000120253	348995	NUP43	nucleoporin 43	20	-0.263016	-0.774704	0.00422114	0.112695	2.37457
ENSG00000154928	2047	EPHB1	EPH receptor B1	20	0.296726	1.23177	0.0042247	0.112695	2.3742
ENSG00000144566	5868	RAB5A	RAB5A, member RAS oncogene family	20	-0.830994	-2.70175	0.00423183	0.112739	2.37347
ENSG00000110955	506	ATP5B	ATP synthase, H+ transporting, mitochondrial F1 complex, beta polypeptide	17	-1.26227	-3.53771	0.00424527	0.112847	2.37209
ENSG00000132286	26515	TIMM10B	translocase of inner mitochondrial membrane 10B	20	-0.740745	-2.5031	0.00424692	0.112847	2.37193
ENSG00000073578	6389	SDHA	succinate dehydrogenase complex flavoprotein subunit A	19	-0.530304	-1.63428	0.00425416	0.112892	2.37119
ENSG00000125903	140881	DEFB129	defensin beta 129	19	-0.508883	-1.61427	0.00426152	0.112941	2.37044
ENSG00000103051	25839	COG4	component of oligomeric golgi complex 4	20	-1.14723	-3.68901	0.00428046	0.113296	2.36851
ENSG00000119335	6418	SET	SET nuclear proto-oncogene	18	-1.32125	-3.84778	0.00429522	0.113487	2.36701
ENSG00000215251	60493	FASTKD5	FAST kinase domains 5	19	-1.3772	-3.87735	0.00430429	0.113487	2.3661
ENSG00000175832	2118	ETV4	ETS variant 4	20	-1.20633	-3.26291	0.00430375	0.113487	2.36615
ENSG00000130985	7317	UBA1	ubiquitin like modifier activating enzyme 1	14	-1.28621	-3.67206	0.00433265	0.114087	2.36325
ENSG00000185689	404220	C6orf201	chromosome 6 open reading frame 201	19	0.304806	1.0828	0.00436876	0.114743	2.35964
ENSG00000122034	2971	GTF3A	general transcription factor IIIA	20	0.472541	1.50994	0.00436575	0.114743	2.35994
ENSG00000151914	667	DST	dystonin	19	-1.53781	-4.35287	0.00437673	0.114805	2.35885
ENSG00000176890	7298	TYMS	thymidylate synthetase	15	-1.62988	-4.67494	0.0043859	0.114819	2.35794
ENSG00000138495	10063	COX17	COX17, cytochrome c oxidase copper chaperone	18	-1.39298	-4.14073	0.00438849	0.114819	2.35769
ENSG00000128917	54567	DLL4	delta like canonical Notch ligand 4	19	-1.07795	-3.47033	0.00440575	0.114977	2.35598
ENSG00000151532	143187	VTI1A	vesicle transport through interaction with t-SNAREs 1A	18	-1.1971	-3.39185	0.0044019	0.114977	2.35636
ENSG00000132109	6737	TRIM21	tripartite motif containing 21	20	-1.11146	-3.32081	0.00442526	0.115339	2.35406
ENSG00000118418	9324	HMGN3	high mobility group nucleosomal binding domain 3	19	0.363387	1.41677	0.00444218	0.115485	2.3524
ENSG00000101049	10110	SGK2	SGK2, serine/threonine kinase 2	20	-0.587753	-1.88027	0.00443808	0.115485	2.35281
ENSG00000103653	1445	CSK	CSK, non-receptor tyrosine kinase	20	-0.88225	-2.5225	0.00445093	0.115566	2.35155
ENSG00000106258	1577	CYP3A5	cytochrome P450 family 3 subfamily A member 5	18	-0.964702	-2.94414	0.00448182	0.11608	2.34855
ENSG00000132603	51388	NIP7	NIP7, nucleolar pre-rRNA processing protein	12	-1.07199	-2.97998	0.00448209	0.11608	2.34852
ENSG00000187601	28986	MAGEH1	MAGE family member H1	20	-1.33994	-3.58685	0.00451947	0.116901	2.34491
ENSG00000148019	84131	CEP78	centrosomal protein 78	19	-1.55138	-4.978	0.0045327	0.117095	2.34364
ENSG00000180957	23760	PITPNB	phosphatidylinositol transfer protein beta	17	0.495547	1.54546	0.00455393	0.117495	2.34161
ENSG00000181038	124512	METTL23	methyltransferase like 23	19	-1.01634	-2.79808	0.00456092	0.117527	2.34095
ENSG00000171720	8841	HDAC3	histone deacetylase 3	19	-1.53781	-4.33745	0.00457008	0.117615	2.34008
ENSG00000116748	270	AMPD1	adenosine monophosphate deaminase 1	18	-1.56507	-4.3999	0.00457965	0.117713	2.33917
ENSG00000172650	729092	AGAP5	ArfGAP with GTPase domain, ankyrin repeat and PH domain 5	19	-1.14802	-3.39469	0.00460377	0.118185	2.33689
ENSG00000258804	N/A	RP11-322L20.1	N/A	10	-1.47221	-3.67143	0.00463809	0.118916	2.33366
ENSG00000136813	23392	KIAA0368	KIAA0368	16	-1.64569	-4.72958	0.00465421	0.11918	2.33215
ENSG00000133226	10250	SRRM1	serine and arginine repetitive matrix 1	18	-1.5281	-4.3548	0.00469086	0.119969	2.32875
ENSG00000185697	4603	MYBL1	MYB proto-oncogene like 1	19	-0.748027	-2.37578	0.00472732	0.1206	2.32538
ENSG00000064687	10347	ABCA7	ATP binding cassette subfamily A member 7	19	-1.44659	-4.11462	0.00472417	0.1206	2.32567
ENSG00000134419	6210	RPS15A	ribosomal protein S15a	15	-1.39931	-4.10846	0.00474482	0.120895	2.32378
ENSG00000151276	9223	MAGI1	membrane associated guanylate kinase, WW and PDZ domain containing 1	19	-1.31016	-3.79539	0.0047589	0.121103	2.32249
ENSG00000101773	5932	RBBP8	RB binding protein 8, endonuclease	17	-1.39304	-4.00505	0.00480114	0.122027	2.31866
ENSG00000086589	55696	RBM22	RNA binding motif protein 22	17	-1.26227	-3.61896	0.00481032	0.122108	2.31783
ENSG00000135116	8739	HRK	harakiri, BCL2 interacting protein	20	-0.767126	-2.33502	0.0048341	0.12256	2.31568
ENSG00000129933	23383	MAU2	MAU2 sister chromatid cohesion factor	16	-1.70556	-4.72781	0.00486981	0.123312	2.31249
ENSG00000268206	N/A	AC061975.10	N/A	5	-1.86638	-4.03583	0.00489824	0.123573	2.30996
ENSG00000256590	28516	TRDV3	T cell receptor delta variable 3	20	0.264042	0.998832	0.00488669	0.123573	2.31098
ENSG00000165480	221150	SKA3	spindle and kinetochore associated complex subunit 3	18	-1.55787	-4.56291	0.00489388	0.123573	2.31035
ENSG00000145216	81608	FIP1L1	factor interacting with PAPOLA and CPSF1	18	-1.49751	-4.61158	0.00494707	0.124385	2.30565
ENSG00000112851	N/A	ERBB2IP	N/A	19	-1.55138	-4.77827	0.00494866	0.124385	2.30551
ENSG00000113328	900	CCNG1	cyclin G1	18	-1.48929	-4.28414	0.00494466	0.124385	2.30586
ENSG00000131738	3884	KRT33B	keratin 33B	20	-0.584892	-1.77951	0.00497825	0.124822	2.30292
ENSG00000163060	150483	TEKT4	tektin 4	18	-0.834309	-2.37302	0.00497748	0.124822	2.30299
ENSG00000174780	6731	SRP72	signal recognition particle 72	20	0.293183	1.07166	0.00498791	0.124911	2.30208
ENSG00000176102	1479	CSTF3	cleavage stimulation factor subunit 3	15	-1.60194	-4.3892	0.00500397	0.12516	2.30069
ENSG00000268533	N/A	AC004076.7	N/A	11	-1.03839	-2.83406	0.00502519	0.125538	2.29885
ENSG00000088325	22974	TPX2	TPX2, microtubule nucleation factor	19	-1.00437	-2.74622	0.00504942	0.125989	2.29676
ENSG00000188511	348645	C22orf34	chromosome 22 open reading frame 34	20	0.272488	1.13256	0.00510368	0.127188	2.29212
ENSG00000175029	1488	CTBP2	C-terminal binding protein 2	18	-1.16591	-3.29103	0.00511424	0.127296	2.29122
ENSG00000254245	56112	PCDHGA3	protocadherin gamma subfamily A, 3	10	-1.5096	-3.98407	0.00512753	0.127472	2.29009
ENSG00000036549	26009	ZZZ3	zinc finger ZZ-type containing 3	18	-1.60414	-4.60776	0.00515108	0.127741	2.2881
ENSG00000165702	8328	GFI1B	growth factor independent 1B transcriptional repressor	18	-1.13118	-3.6116	0.00515707	0.127741	2.2876
ENSG00000185811	10320	IKZF1	IKAROS family zinc finger 1	19	-1.46934	-4.23539	0.00514572	0.127741	2.28855
ENSG00000100234	7078	TIMP3	TIMP metallopeptidase inhibitor 3	20	-1.16364	-3.39611	0.00517365	0.127996	2.2862
ENSG00000110680	796	CALCA	calcitonin related polypeptide alpha	20	-0.755908	-2.16144	0.00519986	0.128381	2.28401
ENSG00000100578	9786	KIAA0586	KIAA0586	18	-1.46638	-4.40683	0.00520174	0.128381	2.28385
ENSG00000124232	11317	RBPJL	recombination signal binding protein for immunoglobulin kappa J region like	19	-0.368874	-1.03582	0.00525505	0.128619	2.27942
ENSG00000167088	6632	SNRPD1	small nuclear ribonucleoprotein D1 polypeptide	11	-1.07795	-3.21795	0.00524371	0.128619	2.28036
ENSG00000111371	81539	SLC38A1	solute carrier family 38 member 1	20	-0.587415	-1.91802	0.00523677	0.128619	2.28094
ENSG00000102053	340554	ZC3H12B	zinc finger CCCH-type containing 12B	20	-1.5376	-4.28496	0.00523437	0.128619	2.28114
ENSG00000157927	55698	RADIL	Rap associating with DIL domain	18	-1.38376	-3.81982	0.00524371	0.128619	2.28036
ENSG00000166974	10982	MAPRE2	microtubule associated protein RP/EB family member 2	19	-1.79707	-5.05164	0.00523085	0.128619	2.28143
ENSG00000187871	389400	GFRAL	GDNF family receptor alpha like	18	-1.47498	-4.18212	0.0052554	0.128619	2.27939
ENSG00000182326	716	C1S	complement C1s	20	0.303543	1.07362	0.00527343	0.128752	2.27791
ENSG00000067836	79641	ROGDI	rogdi homolog	19	-1.26511	-3.63537	0.00526793	0.128752	2.27836
ENSG00000143374	80222	TARS2	threonyl-tRNA synthetase 2, mitochondrial (putative)	16	-1.01457	-2.96886	0.00531304	0.129254	2.27466
ENSG00000185345	N/A	PARK2	N/A	19	-0.731262	-2.55021	0.00531925	0.129254	2.27415
ENSG00000136816	27348	TOR1B	torsin family 1 member B	18	-0.994575	-2.84391	0.00531571	0.129254	2.27444
ENSG00000130283	2657	GDF1	growth differentiation factor 1	18	-1.30245	-4.07923	0.00530955	0.129254	2.27494
ENSG00000134686	1912	PHC2	polyhomeotic homolog 2	19	-1.31016	-3.77626	0.00534633	0.129758	2.27194
ENSG00000128714	3239	HOXD13	homeobox D13	19	-1.14802	-3.37086	0.00535539	0.129824	2.27121
ENSG00000168883	10713	USP39	ubiquitin specific peptidase 39	18	-1.48149	-4.36362	0.0053751	0.12984	2.26961
ENSG00000163808	56992	KIF15	kinesin family member 15	17	-1.53781	-4.27937	0.00536743	0.12984	2.27023
ENSG00000165388	118738	ZNF488	zinc finger protein 488	17	-0.452064	-1.28152	0.0053733	0.12984	2.26976
ENSG00000162396	25973	PARS2	prolyl-tRNA synthetase 2, mitochondrial (putative)	15	-1.46638	-4.08327	0.0054156	0.13051	2.26635
ENSG00000184330	338324	S100A7A	S100 calcium binding protein A7A	13	-0.56178	-1.64648	0.00541346	0.13051	2.26653
ENSG00000136167	3936	LCP1	lymphocyte cytosolic protein 1	16	-1.58164	-4.09759	0.00546477	0.131386	2.26243
ENSG00000188386	5535	PPP3R2	protein phosphatase 3 regulatory subunit B, beta	19	-0.39075	-1.15556	0.00546052	0.131386	2.26277
ENSG00000167258	51755	CDK12	cyclin dependent kinase 12	18	0.336757	1.28572	0.00549514	0.131872	2.26002
ENSG00000162604	83941	TM2D1	TM2 domain containing 1	20	0.293349	1.16335	0.00550434	0.131872	2.25929
ENSG00000163735	6374	CXCL5	C-X-C motif chemokine ligand 5	16	-1.50491	-4.56254	0.00550176	0.131872	2.2595
ENSG00000077514	10714	POLD3	DNA polymerase delta 3, accessory subunit	17	-1.23628	-3.46916	0.00551757	0.132035	2.25825
ENSG00000121848	27246	RNF115	ring finger protein 115	20	-1.16082	-3.34916	0.00555942	0.132592	2.25497
ENSG00000168066	7536	SF1	splicing factor 1	13	-1.47907	-4.20454	0.00556031	0.132592	2.2549
ENSG00000147896	56832	IFNK	interferon kappa	20	0.293793	1.22112	0.00555333	0.132592	2.25545
ENSG00000100060	4242	MFNG	MFNG O-fucosylpeptide 3-beta-N-acetylglucosaminyltransferase	19	-1.26227	-3.79351	0.00558318	0.132982	2.25312
ENSG00000198610	1109	AKR1C4	aldo-keto reductase family 1 member C4	19	-1.13756	-3.53463	0.00561095	0.133247	2.25096
ENSG00000157540	1859	DYRK1A	dual specificity tyrosine phosphorylation regulated kinase 1A	18	0.316564	1.16861	0.00560465	0.133247	2.25145
ENSG00000268838	N/A	AC027228.1	N/A	18	0.395639	1.53168	0.00561382	0.133247	2.25074
ENSG00000173258	158399	ZNF483	zinc finger protein 483	20	-0.858522	-2.67668	0.00562472	0.133351	2.2499
ENSG00000185313	6336	SCN10A	sodium voltage-gated channel alpha subunit 10	19	-0.701043	-2.11721	0.00563146	0.133356	2.24938
ENSG00000126458	6237	RRAS	related RAS viral (r-ras) oncogene homolog	19	-0.995065	-2.8803	0.00566527	0.133719	2.24678
ENSG00000126562	65266	WNK4	WNK lysine deficient protein kinase 4	18	-0.406621	-1.10338	0.0056664	0.133719	2.24669
ENSG00000131153	51659	GINS2	GINS complex subunit 2	12	-1.57259	-4.37655	0.00566168	0.133719	2.24705
ENSG00000143126	1952	CELSR2	cadherin EGF LAG seven-pass G-type receptor 2	19	0.316062	1.17091	0.00568596	0.134026	2.2452
ENSG00000130489	9997	SCO2	SCO2, cytochrome c oxidase assembly protein	20	-0.754188	-2.40271	0.00570629	0.134351	2.24365
ENSG00000133393	123811	FOPNL	FGFR1OP N-terminal like	18	0.442903	1.45064	0.00572381	0.134608	2.24231
ENSG00000183722	10186	LHFP	lipoma HMGIC fusion partner	20	-1.57578	-4.42375	0.00574329	0.134911	2.24084
ENSG00000171813	170394	PWWP2B	PWWP domain containing 2B	17	-1.66105	-4.59063	0.0057829	0.135066	2.23785
ENSG00000163655	8833	GMPS	guanine monophosphate synthase	14	-1.56548	-4.2586	0.00577161	0.135066	2.2387
ENSG00000139174	144165	PRICKLE1	prickle planar cell polarity protein 1	20	-0.740933	-2.30771	0.00576109	0.135066	2.2395
ENSG00000100567	5684	PSMA3	proteasome subunit alpha 3	9	-1.67607	-4.28331	0.00578279	0.135066	2.23786
ENSG00000163032	7447	VSNL1	visinin like 1	18	-1.74869	-4.90319	0.00576348	0.135066	2.23932
ENSG00000226364	N/A	AC102948.2	N/A	11	-1.58	-4.12909	0.0058134	0.135487	2.23557
ENSG00000159259	8208	CHAF1B	chromatin assembly factor 1 subunit B	13	-1.58	-4.14542	0.00581415	0.135487	2.23551
ENSG00000113575	5515	PPP2CA	protein phosphatase 2 catalytic subunit alpha	16	0.695381	2.14317	0.00584383	0.136024	2.2333
ENSG00000133639	694	BTG1	BTG anti-proliferation factor 1	20	-1.52603	-4.31151	0.00585879	0.136217	2.23219
ENSG00000115129	9540	TP53I3	tumor protein p53 inducible protein 3	20	-1.3698	-3.79152	0.00588278	0.136619	2.23042
ENSG00000089280	2521	FUS	FUS RNA binding protein	20	-1.02406	-3.07049	0.00592726	0.13703	2.22715
ENSG00000256812	84290	CAPNS2	calpain small subunit 2	18	-1.45605	-3.94711	0.00592239	0.13703	2.2275
ENSG00000075975	23609	MKRN2	makorin ring finger protein 2	20	-0.687296	-2.09515	0.00592511	0.13703	2.2273
ENSG00000213741	6235	RPS29	ribosomal protein S29	13	-1.61375	-4.07456	0.00591591	0.13703	2.22798
ENSG00000204390	3305	HSPA1L	heat shock protein family A (Hsp70) member 1 like	20	-0.650134	-1.9689	0.00595258	0.137305	2.22529
ENSG00000168214	3516	RBPJ	recombination signal binding protein for immunoglobulin kappa J region	19	-1.07795	-3.08789	0.00595124	0.137305	2.22539
ENSG00000136999	4856	NOV	nephroblastoma overexpressed	20	-1.35524	-3.99346	0.00598613	0.137924	2.22285
ENSG00000102710	55578	SUPT20H	SPT20 homolog, SAGA complex component	18	-0.535967	-1.59169	0.00603436	0.138102	2.21937
ENSG00000179988	118672	PSTK	phosphoseryl-tRNA kinase	17	-1.58982	-4.498	0.00602052	0.138102	2.22037
ENSG00000109758	3083	HGFAC	HGF activator	20	-0.99515	-3.02852	0.00601549	0.138102	2.22073
ENSG00000035687	159	ADSS	adenylosuccinate synthase	11	-1.17939	-3.34196	0.00600507	0.138102	2.22148
ENSG00000102854	10232	MSLN	mesothelin	16	-1.52136	-4.6241	0.00602378	0.138102	2.22013
ENSG00000104957	81576	CCDC130	coiled-coil domain containing 130	20	-0.808881	-2.48493	0.00602858	0.138102	2.21978
ENSG00000152430	66037	BOLL	boule homolog, RNA binding protein	20	0.466984	1.6819	0.00615145	0.140624	2.21102
ENSG00000158186	22808	MRAS	muscle RAS oncogene homolog	20	-0.598239	-1.97907	0.00617206	0.140624	2.20957
ENSG00000100167	55964	2003-09-01	septin 3	19	-1.4116	-4.27359	0.00617191	0.140624	2.20958
ENSG00000164620	285613	RELL2	RELT like 2	20	-1.01223	-2.86481	0.00616147	0.140624	2.21032
ENSG00000121075	9496	TBX4	T-box 4	17	-0.7788	-2.23725	0.00618459	0.140743	2.20869
ENSG00000100344	80339	PNPLA3	patatin like phospholipase domain containing 3	20	-1.2355	-3.7902	0.00619104	0.140743	2.20824
ENSG00000106366	5054	SERPINE1	serpin family E member 1	18	-1.13022	-3.19678	0.00620647	0.140791	2.20716
ENSG00000179057	283284	IGSF22	immunoglobulin superfamily member 22	19	-1.30753	-3.719	0.0062069	0.140791	2.20713
ENSG00000171067	53838	C11orf24	chromosome 11 open reading frame 24	20	0.315204	1.2654	0.00621457	0.140809	2.20659
ENSG00000225119	399744	LINC00999	long intergenic non-protein coding RNA 999	13	-1.15872	-3.1015	0.00622812	0.140959	2.20564
ENSG00000159720	9114	ATP6V0D1	ATPase H+ transporting V0 subunit d1	18	-1.6455	-4.53354	0.00623607	0.140984	2.20509
ENSG00000101138	1477	CSTF1	cleavage stimulation factor subunit 1	20	-1.66153	-4.94889	0.00625792	0.141321	2.20357
ENSG00000105248	55702	CCDC94	coiled-coil domain containing 94	15	-1.46312	-4.35478	0.0062799	0.141451	2.20205
ENSG00000247626	92935	MARS2	methionyl-tRNA synthetase 2, mitochondrial	17	-1.46312	-3.88152	0.00628163	0.141451	2.20193
ENSG00000104903	4066	LYL1	LYL1, basic helix-loop-helix family member	19	-1.58982	-4.18578	0.00628439	0.141451	2.20174
ENSG00000125944	10236	HNRNPR	heterogeneous nuclear ribonucleoprotein R	16	-1.50082	-3.97953	0.00630593	0.14178	2.20025
ENSG00000157837	121665	SPPL3	signal peptide peptidase like 3	20	-0.664157	-2.04497	0.00634199	0.142282	2.19777
ENSG00000166261	7753	ZNF202	zinc finger protein 202	20	0.44626	1.70823	0.00634485	0.142282	2.19758
ENSG00000258873	503835	DUXA	double homeobox A	18	-0.999566	-2.85425	0.00634914	0.142282	2.19729
ENSG00000067992	5165	PDK3	pyruvate dehydrogenase kinase 3	19	0.374789	1.28021	0.0063763	0.142578	2.19543
ENSG00000135972	64965	MRPS9	mitochondrial ribosomal protein S9	15	-1.66859	-4.68646	0.00637076	0.142578	2.19581
ENSG00000101447	81610	FAM83D	family with sequence similarity 83 member D	19	-0.318915	-0.95782	0.00640996	0.143175	2.19314
ENSG00000064102	N/A	ASUN	N/A	18	-1.40533	-3.89755	0.00643346	0.14323	2.19156
ENSG00000011258	54799	MBTD1	mbt domain containing 1	20	-1.27867	-3.78971	0.00642303	0.14323	2.19226
ENSG00000129749	57053	CHRNA10	cholinergic receptor nicotinic alpha 10 subunit	18	0.313682	1.24394	0.00642919	0.14323	2.19184
ENSG00000100605	3705	ITPK1	inositol-tetrakisphosphate 1-kinase	20	-0.569802	-1.76178	0.00644329	0.143293	2.19089
ENSG00000156603	219541	MED19	mediator complex subunit 19	16	-0.852254	-2.59786	0.00647385	0.14366	2.18884
ENSG00000174851	10897	YIF1A	Yip1 interacting factor homolog A, membrane trafficking protein	19	-0.771676	-2.27596	0.00646702	0.14366	2.1893
ENSG00000165669	63877	FAM204A	family with sequence similarity 204 member A	17	-0.711695	-1.97116	0.00649439	0.143804	2.18746
ENSG00000102145	2623	GATA1	GATA binding protein 1	5	-1.42943	-3.05269	0.00648942	0.143804	2.18779
ENSG00000130255	25873	RPL36	ribosomal protein L36	17	-1.86638	-5.15637	0.00651278	0.144056	2.18623
ENSG00000111843	51522	TMEM14C	transmembrane protein 14C	20	-0.521174	-1.63713	0.00653137	0.144311	2.185
ENSG00000157450	54778	RNF111	ring finger protein 111	20	0.364142	1.30547	0.00656077	0.144558	2.18305
ENSG00000197265	2961	GTF2E2	general transcription factor IIE subunit 2	19	-0.578528	-1.79508	0.00656375	0.144558	2.18285
ENSG00000170074	285596	FAM153A	family with sequence similarity 153 member A	18	-0.753028	-2.40104	0.00655718	0.144558	2.18328
ENSG00000139890	161253	REM2	RRAD and GEM like GTPase 2	20	0.429833	1.43133	0.00657787	0.144713	2.18191
ENSG00000080815	5663	PSEN1	presenilin 1	14	-1.45575	-4.06502	0.00663861	0.145893	2.17792
ENSG00000256374	645142	PPIAL4D	peptidylprolyl isomerase A like 4D	14	-1.24017	-3.49581	0.0066493	0.145971	2.17722
ENSG00000105364	51073	MRPL4	mitochondrial ribosomal protein L4	18	-0.772873	-2.41723	0.00668367	0.146439	2.17499
ENSG00000119318	5887	RAD23B	RAD23 homolog B, nucleotide excision repair protein	17	-1.53781	-4.1033	0.00668496	0.146439	2.1749
ENSG00000198768	164284	APCDD1L	APC down-regulated 1 like	20	-1.59588	-4.39784	0.00671076	0.146441	2.17323
ENSG00000135577	4829	NMBR	neuromedin B receptor	20	-1.52114	-4.15312	0.00669455	0.146441	2.17428
ENSG00000185418	123283	TARSL2	threonyl-tRNA synthetase like 2	19	-1.04863	-3.22146	0.00671898	0.146441	2.1727
ENSG00000101353	140699	MROH8	maestro heat like repeat family member 8	20	-0.718785	-2.30323	0.00671678	0.146441	2.17284
ENSG00000139800	85416	ZIC5	Zic family member 5	19	-0.6497	-1.84477	0.00672084	0.146441	2.17258
ENSG00000241186	6997	TDGF1	teratocarcinoma-derived growth factor 1	16	-1.12189	-3.36117	0.0067674	0.147299	2.16958
ENSG00000174951	2523	FUT1	fucosyltransferase 1 (H blood group)	20	-1.38664	-3.88289	0.00681856	0.148002	2.16631
ENSG00000185499	4582	MUC1	mucin 1, cell surface associated	19	-0.875559	-2.70544	0.0068147	0.148002	2.16655
ENSG00000164615	819	CAMLG	calcium modulating ligand	17	-1.03839	-2.84161	0.0068214	0.148002	2.16613
ENSG00000148344	9536	PTGES	prostaglandin E synthase	17	-1.50939	-4.2501	0.00683929	0.148233	2.16499
ENSG00000165417	2957	GTF2A1	general transcription factor IIA subunit 1	14	-1.23391	-3.37819	0.00687952	0.148829	2.16244
ENSG00000004897	996	CDC27	cell division cycle 27	13	-1.78626	-4.79847	0.00688136	0.148829	2.16233
ENSG00000255508	100500804	MIR3654	microRNA 3654	18	-1.51547	-4.39533	0.00688984	0.148855	2.16179
ENSG00000104490	83988	NCALD	neurocalcin delta	20	0.280229	1.02629	0.00690074	0.148934	2.1611
ENSG00000123307	58158	NEUROD4	neuronal differentiation 4	19	-0.772447	-2.40685	0.00691672	0.149121	2.1601
ENSG00000169122	90362	FAM110B	family with sequence similarity 110 member B	20	-1.03863	-3.49564	0.00695768	0.149846	2.15754
ENSG00000119537	2531	KDSR	3-ketodihydrosphingosine reductase	17	-1.28685	-3.55028	0.00698599	0.150298	2.15577
ENSG00000170855	51499	TRIAP1	TP53 regulated inhibitor of apoptosis 1	17	-1.49448	-4.20855	0.00699343	0.1503	2.15531
ENSG00000203443	N/A	AC092964.1	N/A	5	-1.55138	-3.34209	0.00700303	0.150348	2.15471
ENSG00000160862	563	AZGP1	alpha-2-glycoprotein 1, zinc-binding	20	-0.812316	-2.21542	0.00704387	0.151067	2.15219
ENSG00000179918	22928	SEPHS2	selenophosphate synthetase 2	19	-1.26227	-3.5969	0.00705164	0.151075	2.15171
ENSG00000111775	1337	COX6A1	cytochrome c oxidase subunit 6A1	20	-0.216325	-0.627076	0.00706399	0.151181	2.15095
ENSG00000154059	55364	IMPACT	impact RWD domain protein	20	-0.967693	-3.08988	0.00709617	0.151466	2.14898
ENSG00000131174	1349	COX7B	cytochrome c oxidase subunit 7B	15	-1.28709	-3.59706	0.00711863	0.151466	2.1476
ENSG00000176194	1149	CIDEA	cell death-inducing DFFA-like effector a	18	-1.37327	-4.04009	0.00712173	0.151466	2.14741
ENSG00000163624	1040	CDS1	CDP-diacylglycerol synthase 1	19	0.36846	1.34352	0.00712097	0.151466	2.14746
ENSG00000132953	64328	XPO4	exportin 4	19	-1.20872	-3.76925	0.00709693	0.151466	2.14893
ENSG00000100918	9985	REC8	REC8 meiotic recombination protein	19	-1.11433	-3.3717	0.00710147	0.151466	2.14865
ENSG00000105392	1406	CRX	cone-rod homeobox	14	-1.49437	-3.97548	0.00714192	0.151738	2.14619
ENSG00000181751	90355	C5orf30	chromosome 5 open reading frame 30	20	-0.796379	-2.38726	0.00715137	0.151781	2.14561
ENSG00000185482	246329	STAC3	SH3 and cysteine rich domain 3	19	-1.50939	-4.62947	0.00716076	0.151823	2.14504
ENSG00000165215	1365	CLDN3	claudin 3	20	-1.05879	-2.88784	0.00718454	0.152169	2.1436
ENSG00000140285	2252	FGF7	fibroblast growth factor 7	15	-1.37419	-3.93429	0.00721143	0.152581	2.14198
ENSG00000105205	1178	CLC	Charcot-Leyden crystal galectin	20	0.385675	1.54127	0.00722235	0.152654	2.14132
ENSG00000182985	23705	CADM1	cell adhesion molecule 1	20	-1.3818	-3.8244	0.00725388	0.153162	2.13943
ENSG00000112394	117247	SLC16A10	solute carrier family 16 member 10	20	0.205943	0.855979	0.00726227	0.153181	2.13893
ENSG00000111670	79158	GNPTAB	N-acetylglucosamine-1-phosphate transferase alpha and beta subunits	20	-1.79859	-4.9044	0.00730628	0.153929	2.1363
ENSG00000120314	54853	WDR55	WD repeat domain 55	17	0.291311	0.995299	0.00732027	0.153929	2.13547
ENSG00000088053	51206	GP6	glycoprotein VI platelet	18	-0.859855	-2.74599	0.00731734	0.153929	2.13565
ENSG00000185379	5892	RAD51D	RAD51 paralog D	17	-1.97324	-4.98517	0.00734287	0.154245	2.13413
ENSG00000155858	134353	LSM11	LSM11, U7 small nuclear RNA associated	18	-1.74981	-4.7612	0.00735648	0.154261	2.13333
ENSG00000008277	53616	ADAM22	ADAM metallopeptidase domain 22	15	-1.62988	-4.53689	0.0073655	0.154261	2.1328
ENSG00000130787	9026	HIP1R	huntingtin interacting protein 1 related	20	-1.18152	-3.56445	0.00736621	0.154261	2.13276
ENSG00000181649	7262	PHLDA2	pleckstrin homology like domain family A member 2	19	-0.995065	-3.05114	0.00738556	0.154508	2.13162
ENSG00000100121	91227	GGTLC2	gamma-glutamyltransferase light chain 2	17	-1.52382	-4.37017	0.00743246	0.155166	2.12887
ENSG00000033011	56052	ALG1	ALG1, chitobiosyldiphosphodolichol beta-mannosyltransferase	20	0.224554	0.815456	0.00743976	0.155166	2.12844
ENSG00000141994	56931	DUS3L	dihydrouridine synthase 3 like	19	-1.39304	-4.0515	0.00743547	0.155166	2.12869
ENSG00000163207	3713	IVL	involucrin	19	-1.33234	-4.0697	0.00744969	0.155214	2.12786
ENSG00000116132	5396	PRRX1	paired related homeobox 1	19	-0.982445	-2.8841	0.00746121	0.155296	2.12719
ENSG00000108055	9126	SMC3	structural maintenance of chromosomes 3	9	-1.89835	-4.81044	0.00747101	0.155342	2.12662
ENSG00000100162	79019	CENPM	centromere protein M	17	-1.7357	-4.50167	0.00748985	0.155576	2.12553
ENSG00000139193	939	CD27	CD27 molecule	17	-1.40072	-4.10524	0.00749922	0.155613	2.12498
ENSG00000143514	7159	TP53BP2	tumor protein p53 binding protein 2	16	-1.5962	-4.44548	0.0075103	0.155685	2.12434
ENSG00000182986	162967	ZNF320	zinc finger protein 320	20	0.405007	1.3216	0.00754865	0.156061	2.12213
ENSG00000186577	221491	C6orf1	chromosome 6 open reading frame 1	20	-0.425928	-1.23375	0.00755132	0.156061	2.12198
ENSG00000066427	4287	ATXN3	ataxin 3	17	-1.28465	-3.93647	0.00753967	0.156061	2.12265
ENSG00000204542	29113	C6orf15	chromosome 6 open reading frame 15	17	-1.46312	-4.15719	0.00756869	0.156262	2.12098
ENSG00000123737	5393	EXOSC9	exosome component 9	20	-1.08525	-3.25423	0.00758079	0.156354	2.12029
ENSG00000100297	4174	MCM5	minichromosome maintenance complex component 5	14	-1.39462	-3.83379	0.00761858	0.156975	2.11813
ENSG00000119596	56252	YLPM1	YLP motif containing 1	16	-1.13714	-3.2219	0.00766494	0.157455	2.11549
ENSG00000174808	685	BTC	betacellulin	18	0.41191	1.427	0.00766431	0.157455	2.11553
ENSG00000133142	79921	TCEAL4	transcription elongation factor A like 4	17	-1.35349	-3.84883	0.00765854	0.157455	2.11585
ENSG00000155097	528	ATP6V1C1	ATPase H+ transporting V1 subunit C1	20	-1.46475	-4.26773	0.00768473	0.157545	2.11437
ENSG00000112514	51596	CUTA	cutA divalent cation tolerance homolog	20	-1.50047	-4.46323	0.00768337	0.157545	2.11445
ENSG00000144331	151126	ZNF385B	zinc finger protein 385B	18	-1.30146	-3.49702	0.0077087	0.157878	2.11302
ENSG00000123374	1017	CDK2	cyclin dependent kinase 2	18	-1.23971	-3.57019	0.00773027	0.158129	2.11181
ENSG00000099795	4713	NDUFB7	NADH:ubiquinone oxidoreductase subunit B7	19	-0.585965	-1.76906	0.0077364	0.158129	2.11146
ENSG00000197157	27044	SND1	staphylococcal nuclease and tudor domain containing 1	20	0.333397	1.15924	0.00776112	0.158476	2.11008
ENSG00000172201	3400	ID4	inhibitor of DNA binding 4, HLH protein	17	-1.55138	-4.16115	0.00777983	0.158664	2.10903
ENSG00000102595	55757	UGGT2	UDP-glucose glycoprotein glucosyltransferase 2	18	-1.43801	-4.47933	0.00778586	0.158664	2.10869
ENSG00000175707	N/A	C1orf172	N/A	20	-0.380856	-1.14344	0.00784096	0.159628	2.10563
ENSG00000132676	7818	DAP3	death associated protein 3	15	-1.6888	-4.70494	0.00784956	0.159644	2.10515
ENSG00000122641	3624	INHBA	inhibin beta A subunit	19	-1.15056	-3.35046	0.00787203	0.159942	2.10391
ENSG00000137038	90871	TMEM261	transmembrane protein 261	20	0.299877	1.20855	0.00789158	0.160022	2.10284
ENSG00000168903	10917	BTNL3	butyrophilin like 3	20	0.397326	1.33783	0.00788672	0.160022	2.1031
ENSG00000171595	64446	DNAI2	dynein axonemal intermediate chain 2	19	0.268091	0.960433	0.00790699	0.160175	2.10199
ENSG00000095585	29760	BLNK	B-cell linker	19	-0.642658	-1.95078	0.00793204	0.160524	2.10062
ENSG00000151702	2313	FLI1	Fli-1 proto-oncogene, ETS transcription factor	20	-1.19637	-3.3216	0.00795649	0.160657	2.09928
ENSG00000102606	8874	ARHGEF7	Rho guanine nucleotide exchange factor 7	19	-1.8171	-4.62086	0.0079622	0.160657	2.09897
ENSG00000172757	1072	CFL1	cofilin 1	17	-0.777409	-2.37642	0.0079536	0.160657	2.09944
ENSG00000048707	55187	VPS13D	vacuolar protein sorting 13 homolog D	18	0.41859	1.62518	0.00799401	0.161064	2.09724
ENSG00000100138	N/A	NHP2L1	N/A	12	-1.35302	-3.54928	0.00799808	0.161064	2.09701
ENSG00000131795	9939	RBM8A	RNA binding motif protein 8A	16	-1.49169	-4.1932	0.00801194	0.161184	2.09626
ENSG00000159423	8659	ALDH4A1	aldehyde dehydrogenase 4 family member A1	20	-1.17313	-3.31571	0.00802259	0.16124	2.09569
ENSG00000128534	84316	NAA38	N(alpha)-acetyltransferase 38, NatC auxiliary subunit	17	-0.44775	-1.32008	0.00804063	0.161394	2.09471
ENSG00000102921	9683	N4BP1	NEDD4 binding protein 1	19	-1.46312	-4.25997	0.00804602	0.161394	2.09442
ENSG00000138756	55589	BMP2K	BMP2 inducible kinase	19	-0.521539	-1.73586	0.0080671	0.1615	2.09328
ENSG00000184575	11260	XPOT	exportin for tRNA	20	0.400172	1.35649	0.00806645	0.1615	2.09332
ENSG00000171574	201514	ZNF584	zinc finger protein 584	18	-1.58097	-4.47293	0.00813679	0.16256	2.08955
ENSG00000115053	4691	NCL	nucleolin	12	-1.50557	-3.95348	0.00814654	0.16256	2.08903
ENSG00000101346	23509	POFUT1	protein O-fucosyltransferase 1	18	-1.13384	-3.35181	0.00816395	0.16256	2.0881
ENSG00000162894	N/A	FAIM3	N/A	17	-1.45741	-4.16752	0.00816421	0.16256	2.08809
ENSG00000080371	23011	RAB21	RAB21, member RAS oncogene family	20	-1.01046	-2.85594	0.00816773	0.16256	2.0879
ENSG00000102241	27336	HTATSF1	HIV-1 Tat specific factor 1	19	-1.53781	-4.54912	0.00816367	0.16256	2.08811
ENSG00000139514	6541	SLC7A1	solute carrier family 7 member 1	19	-0.804583	-2.26064	0.00818724	0.162665	2.08686
ENSG00000163902	6184	RPN1	ribophorin I	18	-1.45648	-4.21808	0.00818892	0.162665	2.08677
ENSG00000143452	84072	HORMAD1	HORMA domain containing 1	20	-0.730053	-2.16645	0.00820222	0.162742	2.08607
ENSG00000152932	115827	RAB3C	RAB3C, member RAS oncogene family	20	-0.382455	-1.34469	0.0082087	0.162742	2.08573
ENSG00000172987	60495	HPSE2	heparanase 2 (inactive)	19	-1.08059	-3.33901	0.00825979	0.163597	2.08303
ENSG00000147224	5631	PRPS1	phosphoribosyl pyrophosphate synthetase 1	17	-1.52578	-4.14619	0.00827216	0.163683	2.08238
ENSG00000162407	N/A	PPAP2B	N/A	19	0.31755	1.09354	0.00829404	0.163915	2.08123
ENSG00000120265	5110	PCMT1	protein-L-isoaspartate (D-aspartate) O-methyltransferase	20	-0.785178	-2.73852	0.00829992	0.163915	2.08093
ENSG00000180347	223075	CCDC129	coiled-coil domain containing 129	20	0.219935	0.914133	0.0083174	0.164102	2.08001
ENSG00000148773	4288	MKI67	marker of proliferation Ki-67	18	-1.23707	-3.38797	0.00834174	0.164343	2.07874
ENSG00000141255	84690	SPATA22	spermatogenesis associated 22	19	0.365228	1.11395	0.00834566	0.164343	2.07854
ENSG00000095059	1725	DHPS	deoxyhypusine synthase	20	0.208921	0.678013	0.00836123	0.164491	2.07773
ENSG00000069345	10294	DNAJA2	DnaJ heat shock protein family (Hsp40) member A2	17	-1.62988	-4.65909	0.00838378	0.164721	2.07656
ENSG00000114503	22916	NCBP2	nuclear cap binding protein subunit 2	19	-1.09485	-3.25484	0.00840511	0.164721	2.07546
ENSG00000133119	5983	RFC3	replication factor C subunit 3	17	-1.18173	-3.66807	0.00840291	0.164721	2.07557
ENSG00000175166	5708	PSMD2	proteasome 26S subunit, non-ATPase 2	11	-1.35349	-3.709	0.00840354	0.164721	2.07554
ENSG00000116906	8443	GNPAT	glyceronephosphate O-acyltransferase	20	0.356639	1.26977	0.00841338	0.164725	2.07503
ENSG00000154258	10350	ABCA9	ATP binding cassette subfamily A member 9	17	-1.32732	-4.25334	0.00843248	0.164784	2.07404
ENSG00000170950	5232	PGK2	phosphoglycerate kinase 2	19	-0.565448	-1.76494	0.00842779	0.164784	2.07429
ENSG00000102805	1203	CLN5	ceroid-lipofuscinosis, neuronal 5	20	-0.48919	-1.42223	0.00845249	0.165017	2.07302
ENSG00000167552	7846	TUBA1A	tubulin alpha 1a	17	-1.4116	-3.93136	0.00846938	0.165032	2.07215
ENSG00000187164	N/A	KIAA1598	N/A	19	-1.3737	-3.85641	0.00846722	0.165032	2.07226
ENSG00000163161	2071	ERCC3	ERCC excision repair 3, TFIIH core complex helicase subunit	17	-1.11433	-3.47255	0.00847822	0.165047	2.0717
ENSG00000158417	9669	EIF5B	eukaryotic translation initiation factor 5B	13	-1.49448	-4.22105	0.00854065	0.165338	2.06851
ENSG00000013523	23357	ANGEL1	angel homolog 1	16	-1.69816	-4.56698	0.00853337	0.165338	2.06888
ENSG00000204569	5514	PPP1R10	protein phosphatase 1 regulatory subunit 10	16	-1.4083	-4.17896	0.00853004	0.165338	2.06905
ENSG00000112972	3157	HMGCS1	3-hydroxy-3-methylglutaryl-CoA synthase 1	18	-1.33373	-4.20553	0.00850965	0.165338	2.07009
ENSG00000131759	5914	RARA	retinoic acid receptor alpha	18	-1.19606	-3.5047	0.0085395	0.165338	2.06857
ENSG00000204065	340543	TCEAL5	transcription elongation factor A like 5	20	-0.644057	-1.95791	0.00854165	0.165338	2.06846
ENSG00000178913	6879	TAF7	TATA-box binding protein associated factor 7	16	-1.50569	-4.18525	0.00856512	0.165635	2.06727
ENSG00000112237	892	CCNC	cyclin C	18	-1.4447	-3.8806	0.00857575	0.165685	2.06673
ENSG00000187094	885	CCK	cholecystokinin	19	-1.3737	-3.81524	0.00861657	0.166316	2.06467
ENSG00000197057	401124	DTHD1	death domain containing 1	20	0.2253	0.871413	0.00863768	0.166369	2.0636
ENSG00000132139	246176	GAS2L2	growth arrest specific 2 like 2	16	-1.53697	-4.12332	0.00862892	0.166369	2.06404
ENSG00000164237	134147	CMBL	carboxymethylenebutenolidase homolog	20	-1.44961	-4.01043	0.00864371	0.166369	2.0633
ENSG00000147381	4103	MAGEA4	MAGE family member A4	20	-1.06732	-3.16205	0.00867393	0.166637	2.06178
ENSG00000172262	7690	ZNF131	zinc finger protein 131	20	-1.33994	-3.71428	0.00866637	0.166637	2.06216
ENSG00000127511	23309	SIN3B	SIN3 transcription regulator family member B	18	-1.32278	-3.39174	0.00872698	0.167185	2.05914
ENSG00000129219	5338	PLD2	phospholipase D2	17	-1.20872	-3.49672	0.00872263	0.167185	2.05935
ENSG00000174482	158038	LINGO2	leucine rich repeat and Ig domain containing 2	15	-0.812128	-2.45498	0.00872314	0.167185	2.05933
ENSG00000143612	25912	C1orf43	chromosome 1 open reading frame 43	20	0.316407	1.31511	0.00875067	0.167482	2.05796
ENSG00000102239	680	BRS3	bombesin receptor subtype 3	20	0.285393	1.1862	0.008782	0.167925	2.05641
ENSG00000119523	85365	ALG2	ALG2, alpha-1,3/1,6-mannosyltransferase	20	0.351902	0.955853	0.00879272	0.167942	2.05588
ENSG00000145246	57205	ATP10D	ATPase phospholipid transporting 10D (putative)	20	0.3166	1.1902	0.00882264	0.167942	2.0544
ENSG00000165271	65083	NOL6	nucleolar protein 6	13	-1.50939	-4.27103	0.00880635	0.167942	2.0552
ENSG00000104320	4683	NBN	nibrin	20	-1.46543	-4.29179	0.00883109	0.167942	2.05399
ENSG00000159339	23569	PADI4	peptidyl arginine deiminase 4	18	0.242589	0.874606	0.008814	0.167942	2.05483
ENSG00000130640	10844	TUBGCP2	tubulin gamma complex associated protein 2	17	-1.35349	-3.82031	0.00883215	0.167942	2.05393
ENSG00000128815	57705	WDFY4	WDFY family member 4	20	0.404939	1.27812	0.00885419	0.168164	2.05285
ENSG00000075234	55020	TTC38	tetratricopeptide repeat domain 38	18	-1.51758	-4.00234	0.00886024	0.168164	2.05255
ENSG00000100564	5283	PIGH	phosphatidylinositol glycan anchor biosynthesis class H	20	-0.992375	-2.93215	0.00895569	0.169705	2.0479
ENSG00000115568	7701	ZNF142	zinc finger protein 142	20	-0.729873	-2.32407	0.00895802	0.169705	2.04779
ENSG00000198855	11153	FICD	FIC domain containing	19	-1.03839	-2.97627	0.00899589	0.170264	2.04596
ENSG00000135744	183	AGT	angiotensinogen	18	-1.03128	-2.84907	0.00903081	0.170312	2.04427
ENSG00000149474	N/A	CSRP2BP	N/A	19	-1.7357	-4.659	0.00902079	0.170312	2.04476
ENSG00000090554	2323	FLT3LG	fms related tyrosine kinase 3 ligand	20	-0.454952	-1.35006	0.00901426	0.170312	2.04507
ENSG00000083520	22894	DIS3	DIS3 homolog, exosome endoribonuclease and 3'-5' exoribonuclease	15	-1.07795	-3.15013	0.00904003	0.170312	2.04383
ENSG00000205358	4496	MT1H	metallothionein 1H	18	-0.599396	-1.89307	0.00903577	0.170312	2.04403
ENSG00000119326	8727	CTNNAL1	catenin alpha like 1	19	0.43172	1.34585	0.00909504	0.171191	2.0412
ENSG00000136630	3142	HLX	H2.0 like homeobox	20	-0.813097	-2.63671	0.00913482	0.171782	2.0393
ENSG00000016864	55830	GLT8D1	glycosyltransferase 8 domain containing 1	20	-0.3497	-0.999172	0.00915624	0.171883	2.03828
ENSG00000134249	11085	ADAM30	ADAM metallopeptidase domain 30	20	-0.822126	-2.4825	0.00915704	0.171883	2.03825
ENSG00000158716	54935	DUSP23	dual specificity phosphatase 23	20	-0.222592	-0.67976	0.00922078	0.172442	2.03523
ENSG00000094804	990	CDC6	cell division cycle 6	11	-1.56456	-3.9827	0.0092458	0.172442	2.03406
ENSG00000184867	9823	ARMCX2	armadillo repeat containing, X-linked 2	20	0.288292	1.19825	0.00923838	0.172442	2.0344
ENSG00000268632	N/A	AC073657.1	N/A	5	-1.67542	-3.62291	0.00922366	0.172442	2.0351
ENSG00000258289	91612	CHURC1	churchill domain containing 1	14	-0.65523	-1.7614	0.00923577	0.172442	2.03453
ENSG00000164611	9232	PTTG1	pituitary tumor-transforming 1	16	-1.50509	-4.17469	0.00922168	0.172442	2.03519
ENSG00000102384	2491	CENPI	centromere protein I	15	-1.71752	-4.50431	0.00923413	0.172442	2.0346
ENSG00000172795	167227	DCP2	decapping mRNA 2	16	-1.69347	-4.46775	0.00930063	0.172717	2.03149
ENSG00000186908	23390	ZDHHC17	zinc finger DHHC-type containing 17	20	-0.472805	-1.27772	0.0092801	0.172717	2.03245
ENSG00000129315	904	CCNT1	cyclin T1	20	-1.04154	-3.13975	0.00931553	0.172717	2.03079
ENSG00000009335	9690	UBE3C	ubiquitin protein ligase E3C	19	-1.37118	-4.2017	0.00932689	0.172717	2.03026
ENSG00000140830	54957	TXNL4B	thioredoxin like 4B	14	-1.29959	-3.72198	0.00932804	0.172717	2.03021
ENSG00000182223	326340	ZAR1	zygote arrest 1	20	-1.15266	-3.62262	0.00927045	0.172717	2.0329
ENSG00000198759	25975	EGFL6	EGF like domain multiple 6	19	-1.58982	-4.36292	0.00930372	0.172717	2.03134
ENSG00000124608	57505	AARS2	alanyl-tRNA synthetase 2, mitochondrial	20	-0.596321	-1.85509	0.00929055	0.172717	2.03196
ENSG00000142945	11004	KIF2C	kinesin family member 2C	20	-1.57096	-4.64988	0.00936322	0.172899	2.02857
ENSG00000105610	10661	KLF1	Kruppel like factor 1	20	-0.79061	-2.4267	0.0093527	0.172899	2.02906
ENSG00000023909	2730	GCLM	glutamate-cysteine ligase modifier subunit	19	-1.26289	-3.73345	0.00935759	0.172899	2.02884
ENSG00000140691	79798	ARMC5	armadillo repeat containing 5	20	-0.72999	-2.18193	0.00938837	0.173207	2.02741
ENSG00000126861	4974	OMG	oligodendrocyte myelin glycoprotein	18	-1.21572	-3.47144	0.00940733	0.173275	2.02653
ENSG00000100027	29799	YPEL1	yippee like 1	16	-1.61775	-4.2142	0.00941747	0.173275	2.02607
ENSG00000101439	1471	CST3	cystatin C	19	-0.995065	-2.88648	0.00941675	0.173275	2.0261
ENSG00000093134	55350	VNN3	vanin 3	20	0.279873	1.16326	0.00943967	0.173527	2.02504
ENSG00000166997	245812	CNPY4	canopy FGF signaling regulator 4	18	-1.01657	-3.2988	0.00946151	0.173772	2.02404
ENSG00000134240	3158	HMGCS2	3-hydroxy-3-methylglutaryl-CoA synthase 2	20	-1.30268	-3.73961	0.00951338	0.174568	2.02167
ENSG00000122965	9904	RBM19	RNA binding motif protein 19	17	0.281211	0.903258	0.00953687	0.174843	2.02059
ENSG00000174891	51319	RSRC1	arginine and serine rich coiled-coil 1	17	0.396708	1.46002	0.00956819	0.174947	2.01917
ENSG00000133135	79589	RNF128	ring finger protein 128, E3 ubiquitin protein ligase	20	-0.914602	-2.60533	0.00955455	0.174947	2.01979
ENSG00000075415	5250	SLC25A3	solute carrier family 25 member 3	19	-0.337227	-0.909632	0.00956146	0.174947	2.01948
ENSG00000170445	3035	HARS	histidyl-tRNA synthetase	14	-1.21743	-3.67144	0.00961577	0.175503	2.01702
ENSG00000184258	1038	CDR1	cerebellar degeneration related protein 1	10	-1.19238	-3.28871	0.00960808	0.175503	2.01736
ENSG00000155893	N/A	ACPL2	N/A	20	-0.927644	-2.75269	0.0096382	0.175755	2.016
ENSG00000136868	1317	SLC31A1	solute carrier family 31 member 1	19	-1.27061	-3.68314	0.00964735	0.175766	2.01559
ENSG00000100360	11020	IFT27	intraflagellar transport 27	20	0.323382	1.19097	0.00967569	0.176029	2.01432
ENSG00000107984	22943	DKK1	dickkopf WNT signaling pathway inhibitor 1	19	-1.39304	-4.0849	0.00967899	0.176029	2.01417
ENSG00000188529	10772	SRSF10	serine and arginine rich splicing factor 10	16	-1.13258	-2.90377	0.00976551	0.176504	2.0103
ENSG00000078814	57644	MYH7B	myosin heavy chain 7B	20	-0.373812	-1.2025	0.00972502	0.176504	2.01211
ENSG00000268626	N/A	AC103809.2	N/A	20	0.288997	1.18054	0.00976533	0.176504	2.01031
ENSG00000106462	2146	EZH2	enhancer of zeste 2 polycomb repressive complex 2 subunit	16	-0.816637	-2.44734	0.00973358	0.176504	2.01173
ENSG00000133454	84700	MYO18B	myosin XVIIIB	17	-1.42943	-3.73356	0.00975439	0.176504	2.0108
ENSG00000168453	55806	HR	HR, lysine demethylase and nuclear receptor corepressor	20	0.361131	1.20745	0.00975608	0.176504	2.01072
ENSG00000164002	64789	EXO5	exonuclease 5	17	-0.837059	-2.39128	0.00971526	0.176504	2.01255
ENSG00000087077	7205	TRIP6	thyroid hormone receptor interactor 6	17	-1.63649	-4.28259	0.00981564	0.176865	2.00808
ENSG00000153044	64946	CENPH	centromere protein H	20	-0.29008	-0.855961	0.00980663	0.176865	2.00848
ENSG00000163312	113510	HELQ	helicase, POLQ-like	20	-0.721995	-2.31742	0.00980325	0.176865	2.00863
ENSG00000222011	222234	FAM185A	family with sequence similarity 185 member A	18	0.508618	1.64109	0.00982006	0.176865	2.00789
ENSG00000163138	133015	PACRGL	PARK2 coregulated like	20	-0.574836	-1.69117	0.00983538	0.176945	2.00721
ENSG00000169509	54544	CRCT1	cysteine rich C-terminal 1	18	0.277579	1.10077	0.00985576	0.176945	2.00631
ENSG00000259511	100505679	UBE2Q2L	ubiquitin conjugating enzyme E2 Q2 like	20	-0.463684	-1.56152	0.00985911	0.176945	2.00616
ENSG00000269570	N/A	AP001350.1	N/A	6	-1.81109	-3.87299	0.00984547	0.176945	2.00676
ENSG00000169564	5093	PCBP1	poly(rC) binding protein 1	17	-1.62988	-4.66213	0.00988553	0.177264	2.005
ENSG00000150093	3688	ITGB1	integrin subunit beta 1	17	-1.07816	-3.03158	0.00989938	0.177357	2.00439
ENSG00000144744	9039	UBA3	ubiquitin like modifier activating enzyme 3	18	-1.83842	-4.80636	0.00993923	0.177915	2.00265
ENSG00000270136	100532736	MINOS1-NBL1	MINOS1-NBL1 readthrough	18	-1.1825	-3.37345	0.00995817	0.178098	2.00182
ENSG00000156876	163786	SASS6	SAS-6 centriolar assembly protein	17	-1.35349	-3.81601	0.00997073	0.178167	2.00127
ENSG00000085224	546	ATRX	ATRX, chromatin remodeler	20	-1.10999	-3.29223	0.0100163	0.178481	1.99929
ENSG00000111412	79794	C12orf49	chromosome 12 open reading frame 49	20	-0.883226	-2.58952	0.0100232	0.178481	1.99899
ENSG00000203924	494119	SPANXN2	SPANX family member N2	20	0.344757	1.43294	0.0100017	0.178481	1.99993
ENSG00000162521	5928	RBBP4	RB binding protein 4, chromatin remodeling factor	11	-1.58	-4.10246	0.0100108	0.178481	1.99953
ENSG00000027001	4285	MIPEP	mitochondrial intermediate peptidase	20	-0.922632	-2.6712	0.010037	0.178571	1.9984
ENSG00000257115	440153	OR11H12	olfactory receptor family 11 subfamily H member 12	18	-1.41328	-3.8005	0.0100633	0.178884	1.99726
ENSG00000163633	132989	C4orf36	chromosome 4 open reading frame 36	20	-0.869652	-2.61639	0.0101148	0.17894	1.99504
ENSG00000157064	23057	NMNAT2	nicotinamide nucleotide adenylyltransferase 2	18	-1.3072	-3.78259	0.0101071	0.17894	1.99537
ENSG00000170430	4255	MGMT	O-6-methylguanine-DNA methyltransferase	18	-1.63267	-4.07256	0.0101585	0.17894	1.99317
ENSG00000110711	9049	AIP	aryl hydrocarbon receptor interacting protein	20	-0.517959	-1.60824	0.0101383	0.17894	1.99403
ENSG00000173517	79834	PEAK1	pseudopodium enriched atypical kinase 1	20	-0.349273	-1.16654	0.0101714	0.17894	1.99262
ENSG00000135040	60560	NAA35	N(alpha)-acetyltransferase 35, NatC auxiliary subunit	20	-1.54245	-4.1988	0.0101331	0.17894	1.99426
ENSG00000123297	10102	TSFM	Ts translation elongation factor, mitochondrial	10	-1.67923	-4.25375	0.0101614	0.17894	1.99305
ENSG00000185761	339366	ADAMTSL5	ADAMTS like 5	20	-0.996876	-3.02094	0.0100992	0.17894	1.99571
ENSG00000166902	54948	MRPL16	mitochondrial ribosomal protein L16	19	-1.208	-3.34313	0.010163	0.17894	1.99298
ENSG00000198286	84433	CARD11	caspase recruitment domain family member 11	20	-0.900336	-2.75781	0.0101636	0.17894	1.99295
ENSG00000113805	5067	CNTN3	contactin 3	20	-1.09716	-3.42451	0.0101088	0.17894	1.9953
ENSG00000010292	9918	NCAPD2	non-SMC condensin I complex subunit D2	15	-1.50939	-4.43843	0.0100892	0.17894	1.99614
ENSG00000153767	2960	GTF2E1	general transcription factor IIE subunit 1	19	-0.691476	-1.97722	0.0101827	0.178984	1.99214
ENSG00000132780	4678	NASP	nuclear autoantigenic sperm protein	15	-1.4559	-3.97735	0.0101917	0.178989	1.99175
ENSG00000169599	27247	NFU1	NFU1 iron-sulfur cluster scaffold	20	-0.896183	-2.82666	0.0102458	0.179171	1.98945
ENSG00000137968	204962	SLC44A5	solute carrier family 44 member 5	19	0.360183	1.34858	0.0102141	0.179171	1.9908
ENSG00000204969	56146	PCDHA2	protocadherin alpha 2	20	-0.524779	-1.44249	0.0102634	0.179171	1.98871
ENSG00000128891	90416	C15orf57	chromosome 15 open reading frame 57	19	-1.11433	-3.41451	0.0102447	0.179171	1.9895
ENSG00000132017	90379	DCAF15	DDB1 and CUL4 associated factor 15	17	-1.35026	-3.81253	0.010255	0.179171	1.98906
ENSG00000172167	27085	MTBP	MDM2 binding protein	12	-1.62976	-4.32111	0.0102341	0.179171	1.98995
ENSG00000138346	1763	DNA2	DNA replication helicase/nuclease 2	11	-1.46638	-3.97078	0.0102476	0.179171	1.98938
ENSG00000156261	10694	CCT8	chaperonin containing TCP1 subunit 8	19	-1.70222	-4.55354	0.0102934	0.179542	1.98744
ENSG00000146701	4191	MDH2	malate dehydrogenase 2	20	-0.852961	-2.64135	0.0103048	0.179587	1.98696
ENSG00000255054	N/A	RP1-317E23.6	N/A	20	0.220707	0.917343	0.0103304	0.179821	1.98588
ENSG00000273170	253650	ANKRD18A	ankyrin repeat domain 18A	31	0.252521	1.17279	0.0103376	0.179821	1.98558
ENSG00000136542	11227	GALNT5	polypeptide N-acetylgalactosaminyltransferase 5	20	-1.15541	-3.3715	0.0103446	0.179821	1.98529
ENSG00000159239	388963	C2orf81	chromosome 2 open reading frame 81	19	-0.522131	-1.51897	0.0103633	0.179994	1.9845
ENSG00000129911	83855	KLF16	Kruppel like factor 16	20	-1.23318	-3.43182	0.0103943	0.180379	1.98321
ENSG00000132824	10955	SERINC3	serine incorporator 3	20	-1.44258	-4.11049	0.0104138	0.180412	1.98239
ENSG00000164741	10395	DLC1	DLC1 Rho GTPase activating protein	19	-1.01756	-3.12314	0.0104089	0.180412	1.9826
ENSG00000071859	9130	FAM50A	family with sequence similarity 50 member A	17	-1.33234	-3.86912	0.0104231	0.180419	1.98201
ENSG00000211796	28667	TRAV16	T cell receptor alpha variable 16	18	-0.907608	-2.88311	0.0104572	0.180857	1.98059
ENSG00000111666	56994	CHPT1	choline phosphotransferase 1	20	-0.403833	-1.20173	0.0105158	0.181718	1.97816
ENSG00000114062	7337	UBE3A	ubiquitin protein ligase E3A	18	0.275011	1.01014	0.0105537	0.182065	1.9766
ENSG00000159593	8883	NAE1	NEDD8 activating enzyme E1 subunit 1	18	-1.60362	-4.53474	0.0105508	0.182065	1.97671
ENSG00000137831	55075	UACA	uveal autoantigen with coiled-coil domains and ankyrin repeats	19	-1.26854	-3.50471	0.0105977	0.182607	1.97479
ENSG00000164818	N/A	HEATR2	N/A	16	-1.43957	-3.96907	0.010603	0.182607	1.97457
ENSG00000132199	55556	ENOSF1	enolase superfamily member 1	20	-0.962962	-2.76612	0.0106441	0.183161	1.97289
ENSG00000151418	127124	ATP6V1G3	ATPase H+ transporting V1 subunit G3	20	-1.51095	-4.27143	0.0106759	0.183359	1.97159
ENSG00000088038	4849	CNOT3	CCR4-NOT transcription complex subunit 3	19	-1.11241	-3.27275	0.0106787	0.183359	1.97148
ENSG00000122644	10124	ARL4A	ADP ribosylation factor like GTPase 4A	20	-1.32766	-4.04914	0.0106914	0.183359	1.97096
ENSG00000173917	3212	HOXB2	homeobox B2	20	-0.914605	-2.78833	0.0106914	0.183359	1.97096
ENSG00000135966	9392	TGFBRAP1	transforming growth factor beta receptor associated protein 1	20	-1.35043	-3.70302	0.0107243	0.183615	1.96963
ENSG00000175203	10540	DCTN2	dynactin subunit 2	18	-1.68707	-4.77964	0.0107202	0.183615	1.9698
ENSG00000113658	4090	SMAD5	SMAD family member 5	20	-0.667546	-2.05509	0.0107435	0.183683	1.96885
ENSG00000128928	3712	IVD	isovaleryl-CoA dehydrogenase	20	-1.52356	-4.20547	0.0107463	0.183683	1.96874
ENSG00000140740	7385	UQCRC2	ubiquinol-cytochrome c reductase core protein II	19	-1.58	-4.27774	0.0107933	0.183865	1.96685
ENSG00000023191	6050	RNH1	ribonuclease/angiogenin inhibitor 1	20	-1.64744	-4.37151	0.0108023	0.183865	1.96648
ENSG00000154589	23643	LY96	lymphocyte antigen 96	19	0.331326	1.12373	0.010815	0.183865	1.96597
ENSG00000113384	64083	GOLPH3	golgi phosphoprotein 3	16	-1.30658	-3.75269	0.0108288	0.183865	1.96542
ENSG00000198075	27233	SULT1C4	sulfotransferase family 1C member 4	18	-0.887313	-2.69783	0.0108267	0.183865	1.96551
ENSG00000042980	10863	ADAM28	ADAM metallopeptidase domain 28	20	-1.70275	-4.4964	0.0108272	0.183865	1.96549
ENSG00000106682	7458	EIF4H	eukaryotic translation initiation factor 4H	18	0.261042	0.974671	0.0107859	0.183865	1.96714
ENSG00000103995	22995	CEP152	centrosomal protein 152	17	-0.754264	-2.08767	0.0108014	0.183865	1.96652
ENSG00000112773	55603	FAM46A	family with sequence similarity 46 member A	16	-0.558424	-1.63553	0.0108598	0.184085	1.96418
ENSG00000131732	84240	ZCCHC9	zinc finger CCHC-type containing 9	19	-0.33812	-0.968956	0.0108566	0.184085	1.9643
ENSG00000105221	208	AKT2	AKT serine/threonine kinase 2	20	-0.356822	-1.12458	0.0108808	0.184136	1.96334
ENSG00000130723	84726	PRRC2B	proline rich coiled-coil 2B	20	-0.793179	-2.23956	0.0108798	0.184136	1.96338
ENSG00000163029	79677	SMC6	structural maintenance of chromosomes 6	18	-1.27654	-3.6628	0.010891	0.184157	1.96293
ENSG00000126803	3306	HSPA2	heat shock protein family A (Hsp70) member 2	19	-1.13403	-3.37053	0.0109051	0.184243	1.96237
ENSG00000118762	5311	PKD2	polycystin 2, transient receptor potential cation channel	19	-1.35349	-4.11633	0.0109471	0.184444	1.9607
ENSG00000170584	134492	NUDCD2	NudC domain containing 2	20	-0.966287	-2.79868	0.0109467	0.184444	1.96072
ENSG00000114978	55233	MOB1A	MOB kinase activator 1A	17	-1.20872	-3.35131	0.010953	0.184444	1.96047
ENSG00000178921	5198	PFAS	phosphoribosylformylglycinamidine synthase	19	-0.558473	-1.70988	0.010948	0.184444	1.96066
ENSG00000172661	N/A	FAM21C	N/A	17	-0.676926	-2.17907	0.0110098	0.184791	1.95822
ENSG00000011052	4831	NME2	NME/NM23 nucleoside diphosphate kinase 2	20	-0.51343	-1.67831	0.010999	0.184791	1.95865
ENSG00000198856	58505	OSTC	oligosaccharyltransferase complex non-catalytic subunit	20	0.364516	1.06651	0.0110018	0.184791	1.95854
ENSG00000088356	81572	PDRG1	p53 and DNA damage regulated 1	15	-1.63091	-4.55286	0.0109892	0.184791	1.95903
ENSG00000181790	N/A	BAI1	N/A	19	-0.339371	-1.02277	0.011019	0.184793	1.95786
ENSG00000179431	24147	FJX1	four jointed box 1	19	-1.17939	-3.33708	0.0110295	0.184819	1.95744
ENSG00000142528	25888	ZNF473	zinc finger protein 473	20	-1.123	-3.12633	0.0110693	0.184987	1.95588
ENSG00000100982	63935	PCIF1	PDX1 C-terminal inhibiting factor 1	20	-0.336694	-0.908242	0.0110815	0.184987	1.9554
ENSG00000148824	92170	MTG1	mitochondrial ribosome associated GTPase 1	10	-0.963344	-2.52622	0.0110858	0.184987	1.95523
ENSG00000268154	N/A	AL591806.1	N/A	10	-1.38255	-3.64236	0.0110938	0.184987	1.95492
ENSG00000185338	8651	SOCS1	suppressor of cytokine signaling 1	20	-0.948846	-3.02231	0.0110759	0.184987	1.95562
ENSG00000135801	27097	TAF5L	TATA-box binding protein associated factor 5 like	18	-0.830104	-2.43662	0.0110582	0.184987	1.95631
ENSG00000125124	583	BBS2	Bardet-Biedl syndrome 2	19	-1.20199	-3.41402	0.01113	0.185019	1.95351
ENSG00000106823	1842	ECM2	extracellular matrix protein 2	17	-0.679967	-2.08416	0.0111281	0.185019	1.95358
ENSG00000151445	63894	VIPAS39	VPS33B interacting protein, apical-basolateral polarity regulator, spe-39 homolog	17	-1.42943	-4.02903	0.0111271	0.185019	1.95362
ENSG00000176225	25914	RTTN	rotatin	19	-1.34379	-3.9595	0.0111319	0.185019	1.95343
ENSG00000107816	84445	LZTS2	leucine zipper tumor suppressor 2	18	-1.70668	-4.46713	0.0111857	0.18564	1.95134
ENSG00000165304	9833	MELK	maternal embryonic leucine zipper kinase	20	-0.569037	-1.78888	0.0111874	0.18564	1.95127
ENSG00000106772	158471	PRUNE2	prune homolog 2	18	-1.31935	-3.42608	0.0111977	0.18566	1.95087
ENSG00000006025	114881	OSBPL7	oxysterol binding protein like 7	20	-0.934333	-2.78693	0.0112112	0.185733	1.95035
ENSG00000176485	11145	PLA2G16	phospholipase A2 group XVI	20	-1.0336	-2.87202	0.0112483	0.186198	1.94891
ENSG00000232810	7124	TNF	tumor necrosis factor	18	-1.71752	-4.5534	0.0112741	0.186473	1.94792
ENSG00000124357	55577	NAGK	N-acetylglucosamine kinase	20	-0.529386	-1.55412	0.0113287	0.186773	1.94582
ENSG00000256715	N/A	AL050302.1	N/A	17	-1.28685	-3.68387	0.0113077	0.186773	1.94662
ENSG00000064995	6882	TAF11	TATA-box binding protein associated factor 11	18	-1.2973	-3.69528	0.0113225	0.186773	1.94606
ENSG00000184863	155435	RBM33	RNA binding motif protein 33	19	-0.819503	-2.56707	0.0113225	0.186773	1.94606
ENSG00000118276	9331	B4GALT6	beta-1,4-galactosyltransferase 6	19	-1.27475	-3.68407	0.0113471	0.186926	1.94512
ENSG00000147316	79648	MCPH1	microcephalin 1	19	-1.58	-4.4375	0.0113935	0.187098	1.94334
ENSG00000150244	79097	TRIM48	tripartite motif containing 48	18	0.358612	1.26522	0.0113935	0.187098	1.94334
ENSG00000077549	832	CAPZB	capping actin protein of muscle Z-line beta subunit	19	-1.03839	-2.94304	0.0113807	0.187098	1.94383
ENSG00000268657	N/A	AL133373.1	N/A	20	0.339364	1.40136	0.0113942	0.187098	1.94332
ENSG00000171320	157570	ESCO2	establishment of sister chromatid cohesion N-acetyltransferase 2	18	-1.46056	-4.152	0.0114057	0.187138	1.94288
ENSG00000114993	6242	RTKN	rhotekin	19	-0.903441	-2.7519	0.0114999	0.188117	1.93931
ENSG00000166263	252983	STXBP4	syntaxin binding protein 4	19	0.486662	1.48725	0.01148	0.188117	1.94006
ENSG00000159692	1487	CTBP1	C-terminal binding protein 1	18	-1.53143	-4.4169	0.0114844	0.188117	1.93989
ENSG00000146143	5558	PRIM2	primase (DNA) subunit 2	17	-1.61375	-4.62064	0.0115206	0.188117	1.93853
ENSG00000002586	4267	CD99	CD99 molecule	19	-1.17939	-3.22454	0.0115119	0.188117	1.93885
ENSG00000166888	6778	STAT6	signal transducer and activator of transcription 6	18	-0.932044	-2.6144	0.01151	0.188117	1.93892
ENSG00000196800	408187	SPINK14	serine peptidase inhibitor, Kazal type 14 (putative)	20	0.215894	0.881341	0.0115388	0.188231	1.93784
ENSG00000068903	22933	SIRT2	sirtuin 2	19	-1.28685	-3.72256	0.0115459	0.188231	1.93757
ENSG00000269205	N/A	AC005606.1	N/A	16	-0.396472	-1.23717	0.0115648	0.188239	1.93686
ENSG00000106993	55664	CDC37L1	cell division cycle 37 like 1	19	-1.14802	-3.46904	0.011564	0.188239	1.93689
ENSG00000092208	8487	GEMIN2	gem nuclear organelle associated protein 2	18	-0.893626	-2.54224	0.011579	0.188319	1.93633
ENSG00000106459	4899	NRF1	nuclear respiratory factor 1	20	-1.30205	-3.73728	0.0115906	0.188358	1.93589
ENSG00000182580	2049	EPHB3	EPH receptor B3	20	-0.382027	-1.07745	0.0116367	0.18869	1.93417
ENSG00000165476	221035	REEP3	receptor accessory protein 3	20	0.326008	1.23168	0.0116387	0.18869	1.9341
ENSG00000173120	22992	KDM2A	lysine demethylase 2A	20	0.32862	1.04231	0.011622	0.18869	1.93472
ENSG00000215549	N/A	AL138815.1	N/A	6	0.547993	1.29516	0.0116601	0.188738	1.9333
ENSG00000165655	84858	ZNF503	zinc finger protein 503	18	0.429733	1.21744	0.0116555	0.188738	1.93347
ENSG00000113387	10923	SUB1	SUB1 homolog, transcriptional regulator	18	-0.956988	-2.73775	0.0117107	0.189407	1.93142
ENSG00000124207	1434	CSE1L	chromosome segregation 1 like	16	-1.70138	-4.51658	0.0117387	0.189452	1.93038
ENSG00000077080	51412	ACTL6B	actin like 6B	18	-1.05124	-3.11866	0.0117232	0.189452	1.93095
ENSG00000228716	1719	DHFR	dihydrofolate reductase	11	-1.53781	-3.88166	0.0117505	0.189452	1.92995
ENSG00000169249	8233	ZRSR2	zinc finger CCCH-type, RNA binding motif and serine/arginine rich 2	19	-0.289748	-0.891414	0.0117427	0.189452	1.93023
ENSG00000166170	9529	BAG5	BCL2 associated athanogene 5	18	0.339312	1.05055	0.0118017	0.189643	1.92806
ENSG00000184254	220	ALDH1A3	aldehyde dehydrogenase 1 family member A3	19	-0.716061	-2.10663	0.0117886	0.189643	1.92854
ENSG00000145386	890	CCNA2	cyclin A2	16	-1.54419	-4.18691	0.011772	0.189643	1.92915
ENSG00000104852	6625	SNRNP70	small nuclear ribonucleoprotein U1 subunit 70	17	-1.66859	-4.77352	0.0118016	0.189643	1.92806
ENSG00000236637	3441	IFNA4	interferon alpha 4	14	0.260388	0.920926	0.0118086	0.189643	1.9278
ENSG00000112297	202	AIM1	absent in melanoma 1	20	-1.18451	-3.64444	0.0118648	0.190212	1.92574
ENSG00000080200	131544	CRYBG3	crystallin beta-gamma domain containing 3	39	0.208692	1.12819	0.011872	0.190212	1.92548
ENSG00000189091	23450	SF3B3	splicing factor 3b subunit 3	14	-1.29549	-3.76553	0.0118599	0.190212	1.92592
ENSG00000158467	23382	AHCYL2	adenosylhomocysteinase like 2	19	-1.28685	-3.58713	0.0118838	0.190253	1.92504
ENSG00000168263	169522	KCNV2	potassium voltage-gated channel modifier subfamily V member 2	20	0.207489	0.862404	0.011938	0.190821	1.92307
ENSG00000205186	646480	FABP9	fatty acid binding protein 9	20	0.339429	1.24834	0.011941	0.190821	1.92296
ENSG00000242580	28891	IGKV1D-43	immunoglobulin kappa variable 1D-43	18	0.223216	0.742604	0.0119473	0.190821	1.92273
ENSG00000157131	731	C8A	complement C8 alpha chain	20	0.288695	1.11117	0.0119985	0.190917	1.92087
ENSG00000165556	1045	CDX2	caudal type homeobox 2	20	-0.968645	-2.85599	0.0119692	0.190917	1.92193
ENSG00000121851	84265	POLR3GL	RNA polymerase III subunit G like	18	-1.38957	-3.90267	0.0120517	0.190917	1.91895
ENSG00000174373	253959	RALGAPA1	Ral GTPase activating protein catalytic alpha subunit 1	20	-0.207705	-0.603841	0.0120379	0.190917	1.91945
ENSG00000141027	9611	NCOR1	nuclear receptor corepressor 1	18	-1.36269	-4.25237	0.0120185	0.190917	1.92015
ENSG00000174944	9934	P2RY14	purinergic receptor P2Y14	20	0.216843	0.901285	0.0120197	0.190917	1.92011
ENSG00000262601	N/A	CTC-786C10.1	N/A	18	0.271528	0.925908	0.0120559	0.190917	1.9188
ENSG00000012061	2067	ERCC1	ERCC excision repair 1, endonuclease non-catalytic subunit	19	-1.3737	-3.58753	0.0119808	0.190917	1.92152
ENSG00000105852	5446	PON3	paraoxonase 3	15	-1.58	-4.33317	0.0120439	0.190917	1.91923
ENSG00000108264	6871	TADA2A	transcriptional adaptor 2A	20	-0.427653	-1.33949	0.0120532	0.190917	1.9189
ENSG00000144199	151313	FAHD2B	fumarylacetoacetate hydrolase domain containing 2B	20	-0.659857	-1.94562	0.012044	0.190917	1.91923
ENSG00000113312	7265	TTC1	tetratricopeptide repeat domain 1	20	-0.30013	-0.924448	0.012104	0.191521	1.91707
ENSG00000197153	8356	HIST1H3J	histone cluster 1 H3 family member j	16	-1.39672	-3.84706	0.0121128	0.191521	1.91675
ENSG00000268424	N/A	AC008948.1	N/A	19	-0.695457	-2.07791	0.0121485	0.191788	1.91548
ENSG00000114346	1894	ECT2	epithelial cell transforming 2	17	-1.42943	-3.90495	0.0121428	0.191788	1.91568
ENSG00000120690	1997	ELF1	E74 like ETS transcription factor 1	17	-1.14802	-3.18276	0.0121661	0.191918	1.91485
ENSG00000145495	10299	2006-03-01	membrane associated ring-CH-type finger 6	18	-1.01802	-3.31742	0.0121935	0.192203	1.91387
ENSG00000107186	8777	MPDZ	multiple PDZ domain crumbs cell polarity complex component	20	-1.41172	-3.95102	0.0122524	0.192686	1.91178
ENSG00000166734	113201	CASC4	cancer susceptibility 4	20	0.199616	0.816008	0.0122503	0.192686	1.91185
ENSG00000167110	2801	GOLGA2	golgin A2	20	-1.06846	-2.92479	0.0122442	0.192686	1.91207
ENSG00000122882	11319	ECD	ecdysoneless cell cycle regulator	17	-1.52578	-4.35842	0.0122797	0.192967	1.91081
ENSG00000163945	57654	UVSSA	UV stimulated scaffold protein A	20	-0.952124	-2.80275	0.0122957	0.19307	1.91025
ENSG00000119636	N/A	CCDC176	N/A	18	-1.42808	-4.32244	0.0123107	0.193157	1.90972
ENSG00000163634	80145	THOC7	THO complex 7	17	-1.10504	-3.31819	0.0123391	0.19324	1.90872
ENSG00000103966	30844	EHD4	EH domain containing 4	20	0.301933	1.00393	0.0123443	0.19324	1.90853
ENSG00000170889	6203	RPS9	ribosomal protein S9	15	-1.67607	-4.96118	0.0123374	0.19324	1.90878
ENSG00000184220	84319	CMSS1	cms1 ribosomal small subunit homolog (yeast)	20	0.217429	0.894241	0.0123578	0.193303	1.90806
ENSG00000183520	N/A	UTP11L	N/A	18	-1.40232	-4.14312	0.0124058	0.193906	1.90638
ENSG00000140350	8125	ANP32A	acidic nuclear phosphoprotein 32 family member A	20	0.239205	0.952717	0.0124399	0.194291	1.90518
ENSG00000154429	126731	CCSAP	centriole, cilia and spindle associated protein	20	0.192652	0.794932	0.0124817	0.194498	1.90373
ENSG00000156467	7381	UQCRB	ubiquinol-cytochrome c reductase binding protein	18	-0.460723	-1.26798	0.0124718	0.194498	1.90407
ENSG00000185608	64976	MRPL40	mitochondrial ribosomal protein L40	18	-1.1251	-3.36048	0.0124773	0.194498	1.90388
ENSG00000197846	8343	HIST1H2BF	histone cluster 1 H2B family member f	20	-0.882999	-2.84814	0.0124953	0.194562	1.90325
ENSG00000136689	3557	IL1RN	interleukin 1 receptor antagonist	19	-1.06481	-2.93848	0.012545	0.195186	1.90153
ENSG00000196648	N/A	GOLGA6L20	N/A	18	-1.01956	-3.22801	0.0125591	0.195211	1.90104
ENSG00000173821	57674	RNF213	ring finger protein 213	17	-1.03839	-3.25522	0.0125656	0.195211	1.90082
ENSG00000138031	109	ADCY3	adenylate cyclase 3	20	-1.12859	-3.37725	0.0125909	0.195456	1.89994
ENSG00000124767	2739	GLO1	glyoxalase I	18	-1.11156	-2.88496	0.0126091	0.195589	1.89932
ENSG00000133627	57180	ACTR3B	ARP3 actin related protein 3 homolog B	19	-1.3395	-3.98372	0.0126619	0.19626	1.8975
ENSG00000184886	284098	PIGW	phosphatidylinositol glycan anchor biosynthesis class W	20	-0.478916	-1.3658	0.0127127	0.196476	1.89576
ENSG00000258474	N/A	RP11-187E13.1	N/A	13	0.374787	1.28081	0.0127312	0.196476	1.89513
ENSG00000120675	29103	DNAJC15	DnaJ heat shock protein family (Hsp40) member C15	17	-1.21511	-3.58817	0.0127206	0.196476	1.89549
ENSG00000168631	135656	DPCR1	diffuse panbronchiolitis critical region 1	20	0.267392	1.11139	0.0127532	0.196476	1.89438
ENSG00000138750	53371	NUP54	nucleoporin 54	18	-1.51758	-4.23404	0.0127331	0.196476	1.89506
ENSG00000182208	81532	MOB2	MOB kinase activator 2	16	-1.49608	-4.3682	0.0127623	0.196476	1.89407
ENSG00000166960	374864	CCDC178	coiled-coil domain containing 178	20	0.233337	0.946724	0.0126861	0.196476	1.89667
ENSG00000075651	5337	PLD1	phospholipase D1	19	-1.7357	-4.6615	0.0127393	0.196476	1.89485
ENSG00000228532	N/A	RP1-241P17.4	N/A	16	-1.66132	-4.25562	0.0127456	0.196476	1.89464
ENSG00000148814	80313	LRRC27	leucine rich repeat containing 27	20	-0.427727	-1.42507	0.0127788	0.196582	1.89351
ENSG00000138801	9061	PAPSS1	3'-phosphoadenosine 5'-phosphosulfate synthase 1	20	0.302111	1.2188	0.0128194	0.197059	1.89213
ENSG00000111641	4839	NOP2	NOP2 nucleolar protein	17	-1.44659	-3.93162	0.0128411	0.197244	1.8914
ENSG00000072364	27125	AFF4	AF4/FMR2 family member 4	13	-1.03441	-2.67572	0.0128559	0.197323	1.8909
ENSG00000120068	3218	HOXB8	homeobox B8	18	-0.938607	-2.59036	0.0128889	0.197681	1.88978
ENSG00000135334	55122	AKIRIN2	akirin 2	20	-0.758434	-2.35175	0.0129075	0.197687	1.88916
ENSG00000115594	3554	IL1R1	interleukin 1 receptor type 1	19	-0.995065	-3.02844	0.0129086	0.197687	1.88912
ENSG00000167014	N/A	C15orf43	N/A	20	0.322264	1.19364	0.0129356	0.197804	1.88821
ENSG00000125877	3704	ITPA	inosine triphosphatase	20	0.343928	1.24373	0.012928	0.197804	1.88847
ENSG00000211784	28676	TRAV10	T cell receptor alpha variable 10	16	0.538209	1.73796	0.0129714	0.198169	1.88701
ENSG00000144736	55164	SHQ1	SHQ1, H/ACA ribonucleoprotein assembly factor	18	0.32067	1.04483	0.0129788	0.198169	1.88677
ENSG00000162607	7398	USP1	ubiquitin specific peptidase 1	18	-1.03651	-3.00518	0.0129971	0.1983	1.88615
ENSG00000105856	26959	HBP1	HMG-box transcription factor 1	20	-0.576258	-1.69979	0.0130157	0.198436	1.88553
ENSG00000061273	51564	HDAC7	histone deacetylase 7	17	-0.995065	-2.68629	0.0130368	0.198609	1.88483
ENSG00000171798	85442	KNDC1	kinase non-catalytic C-lobe domain containing 1	17	-1.07795	-3.10036	0.0131184	0.19868	1.88212
ENSG00000175756	54998	AURKAIP1	aurora kinase A interacting protein 1	18	-0.46216	-1.40504	0.0130957	0.19868	1.88287
ENSG00000125347	3659	IRF1	interferon regulatory factor 1	19	-1.19061	-3.5517	0.0131023	0.19868	1.88265
ENSG00000170962	80310	PDGFD	platelet derived growth factor D	19	-1.14802	-3.25989	0.0131191	0.19868	1.8821
ENSG00000070388	27006	FGF22	fibroblast growth factor 22	20	-0.935848	-2.758	0.0131083	0.19868	1.88245
ENSG00000072121	23503	ZFYVE26	zinc finger FYVE-type containing 26	17	-1.52382	-4.40923	0.0130686	0.19868	1.88377
ENSG00000048392	50484	RRM2B	ribonucleotide reductase regulatory TP53 inducible subunit M2B	20	-0.452377	-1.3752	0.0130974	0.19868	1.88282
ENSG00000106571	2737	GLI3	GLI family zinc finger 3	20	-0.676579	-1.93153	0.0130985	0.19868	1.88278
ENSG00000090975	57605	PITPNM2	phosphatidylinositol transfer protein membrane associated 2	20	-0.692035	-2.01284	0.0131301	0.1987	1.88173
ENSG00000105825	7980	TFPI2	tissue factor pathway inhibitor 2	20	-1.3516	-3.77703	0.0131411	0.198705	1.88137
ENSG00000196437	148266	ZNF569	zinc finger protein 569	20	0.404705	1.31779	0.0131499	0.198705	1.88108
ENSG00000110841	8496	PPFIBP1	PPFIA binding protein 1	18	-0.882457	-2.64022	0.0132089	0.199159	1.87913
ENSG00000169214	343169	OR6F1	olfactory receptor family 6 subfamily F member 1	20	-0.751947	-2.18514	0.0132091	0.199159	1.87913
ENSG00000051180	5888	RAD51	RAD51 recombinase	15	-1.46638	-4.34126	0.0131899	0.199159	1.87976
ENSG00000106028	6742	SSBP1	single stranded DNA binding protein 1	17	-0.642658	-1.82613	0.0132709	0.199944	1.8771
ENSG00000169504	25932	CLIC4	chloride intracellular channel 4	17	0.363554	1.22499	0.0132961	0.200038	1.87627
ENSG00000253350	N/A	RP11-127H5.1	N/A	13	-1.33234	-3.53416	0.0132968	0.200038	1.87625
ENSG00000163577	56648	EIF5A2	eukaryotic translation initiation factor 5A2	15	-0.44789	-1.28803	0.0133199	0.200195	1.8755
ENSG00000140534	90381	TICRR	TOPBP1 interacting checkpoint and replication regulator	15	-1.14802	-2.90365	0.0133366	0.200195	1.87496
ENSG00000175592	8061	FOSL1	FOS like 1, AP-1 transcription factor subunit	17	-0.863379	-2.49521	0.0133334	0.200195	1.87506
ENSG00000166225	10818	FRS2	fibroblast growth factor receptor substrate 2	20	-1.61951	-4.39118	0.013443	0.20127	1.8715
ENSG00000173546	1464	CSPG4	chondroitin sulfate proteoglycan 4	20	-0.660435	-1.84656	0.0134308	0.20127	1.8719
ENSG00000153165	653489	RGPD3	RANBP2-like and GRIP domain containing 3	20	-0.609526	-1.74158	0.0134397	0.20127	1.87161
ENSG00000078328	54715	RBFOX1	RNA binding protein, fox-1 homolog 1	20	0.290294	1.14669	0.0134475	0.20127	1.87136
ENSG00000197081	3482	IGF2R	insulin like growth factor 2 receptor	20	-0.992151	-3.04168	0.0134811	0.201345	1.87028
ENSG00000096401	988	CDC5L	cell division cycle 5 like	9	-1.46312	-3.62118	0.013482	0.201345	1.87024
ENSG00000091157	23335	WDR7	WD repeat domain 7	20	-1.08137	-3.05618	0.01348	0.201345	1.87031
ENSG00000173599	5091	PC	pyruvate carboxylase	20	-1.56959	-4.7223	0.0135473	0.201538	1.86815
ENSG00000068323	7030	TFE3	transcription factor binding to IGHM enhancer 3	19	0.400566	1.17647	0.0135297	0.201538	1.86871
ENSG00000172830	54961	SSH3	slingshot protein phosphatase 3	17	-0.51027	-1.47215	0.0135247	0.201538	1.86887
ENSG00000118733	118427	OLFM3	olfactomedin 3	20	-1.83416	-4.86137	0.0135102	0.201538	1.86934
ENSG00000155115	112495	GTF3C6	general transcription factor IIIC subunit 6	20	0.298741	1.18221	0.0135473	0.201538	1.86815
ENSG00000172159	257019	FRMD3	FERM domain containing 3	20	0.392494	1.26584	0.013554	0.201538	1.86793
ENSG00000103152	4350	MPG	N-methylpurine DNA glycosylase	19	-0.625583	-1.84403	0.0136001	0.201783	1.86646
ENSG00000186910	256394	SERPINA11	serpin family A member 11	20	0.342347	1.42293	0.0135991	0.201783	1.86649
ENSG00000103037	79918	SETD6	SET domain containing 6	17	-0.911533	-2.56407	0.0135882	0.201783	1.86684
ENSG00000172264	140733	MACROD2	MACRO domain containing 2	18	-1.24019	-3.77363	0.0136108	0.201795	1.86612
ENSG00000132825	5509	PPP1R3D	protein phosphatase 1 regulatory subunit 3D	20	-0.666582	-2.04915	0.0136942	0.202856	1.86346
ENSG00000168894	51255	RNF181	ring finger protein 181	20	-0.437491	-1.30347	0.0137022	0.202856	1.86321
ENSG00000080824	3320	HSP90AA1	heat shock protein 90 alpha family class A member 1	19	-1.3737	-3.44422	0.0137339	0.203168	1.86221
ENSG00000175143	26696	OR2T1	olfactory receptor family 2 subfamily T member 1	20	0.317072	1.13015	0.0137431	0.203168	1.86191
ENSG00000089091	55184	DZANK1	double zinc ribbon and ankyrin repeat domains 1	18	-1.27216	-4.00126	0.0137832	0.203455	1.86065
ENSG00000198561	1500	CTNND1	catenin delta 1	18	-1.82079	-4.82167	0.013782	0.203455	1.86069
ENSG00000135521	84946	LTV1	LTV1 ribosome biogenesis factor	19	0.34318	1.38692	0.0137924	0.203455	1.86036
ENSG00000113966	84100	ARL6	ADP ribosylation factor like GTPase 6	20	0.317723	0.985195	0.0138082	0.203542	1.85986
ENSG00000120708	7045	TGFBI	transforming growth factor beta induced	20	-1.20488	-3.29931	0.0138334	0.203619	1.85907
ENSG00000198881	142689	ASB12	ankyrin repeat and SOCS box containing 12	20	-0.346335	-1.00298	0.0138334	0.203619	1.85907
ENSG00000214109	N/A	AC008686.1	N/A	11	-1.19599	-3.35422	0.0138489	0.203701	1.85859
ENSG00000104408	3646	EIF3E	eukaryotic translation initiation factor 3 subunit E	15	0.669654	1.69696	0.0139083	0.204428	1.85673
ENSG00000214113	57128	LYRM4	LYR motif containing 4	18	-0.606331	-2.09462	0.0139588	0.204728	1.85515
ENSG00000111203	55846	ITFG2	integrin alpha FG-GAP repeat containing 2	20	-0.543267	-1.6309	0.0139507	0.204728	1.8554
ENSG00000127884	1892	ECHS1	enoyl-CoA hydratase, short chain 1	18	-1.13014	-3.23547	0.0139527	0.204728	1.85534
ENSG00000145919	91272	BOD1	biorientation of chromosomes in cell division 1	19	-1.00244	-2.88504	0.0139966	0.204999	1.85398
ENSG00000186625	11104	KATNA1	katanin catalytic subunit A1	17	-0.345844	-0.98559	0.0140035	0.204999	1.85376
ENSG00000235109	64288	ZSCAN31	zinc finger and SCAN domain containing 31	17	-1.14802	-3.54328	0.0140073	0.204999	1.85365
ENSG00000109458	2549	GAB1	GRB2 associated binding protein 1	17	-1.07795	-3.12336	0.0140337	0.205042	1.85283
ENSG00000075856	9733	SART3	squamous cell carcinoma antigen recognized by T-cells 3	20	-1.26768	-3.57881	0.0140503	0.205042	1.85232
ENSG00000227507	4050	LTB	lymphotoxin beta	15	-1.58982	-4.48695	0.0140458	0.205042	1.85245
ENSG00000008226	9940	DLEC1	deleted in lung and esophageal cancer 1	20	0.461381	1.2281	0.0140282	0.205042	1.853
ENSG00000163918	5984	RFC4	replication factor C subunit 4	14	-1.48043	-4.19125	0.014081	0.205343	1.85137
ENSG00000112640	5528	PPP2R5D	protein phosphatase 2 regulatory subunit B'delta	20	-1.45941	-4.18739	0.0141318	0.205866	1.8498
ENSG00000234444	728927	ZNF736	zinc finger protein 736	20	-1.25049	-3.72712	0.0141446	0.205866	1.84941
ENSG00000115350	56655	POLE4	DNA polymerase epsilon 4, accessory subunit	20	-0.682919	-2.06814	0.014147	0.205866	1.84934
ENSG00000146530	221806	VWDE	von Willebrand factor D and EGF domains	18	-0.589057	-1.82774	0.014177	0.206063	1.84842
ENSG00000171115	155038	GIMAP8	GTPase, IMAP family member 8	18	0.343793	1.35959	0.0141807	0.206063	1.8483
ENSG00000188505	342897	NCCRP1	non-specific cytotoxic cell receptor protein 1 homolog (zebrafish)	20	0.280351	1.09033	0.0142372	0.206591	1.84657
ENSG00000101350	9371	KIF3B	kinesin family member 3B	20	-0.325407	-1.05474	0.0142372	0.206591	1.84657
ENSG00000141076	N/A	CIRH1A	N/A	19	0.32463	1.0057	0.0142733	0.206969	1.84547
ENSG00000146463	9202	ZMYM4	zinc finger MYM-type containing 4	20	-0.441987	-1.26325	0.0142902	0.207066	1.84496
ENSG00000166260	1353	COX11	COX11, cytochrome c oxidase copper chaperone	19	-1.52578	-4.51469	0.014306	0.207149	1.84448
ENSG00000231213	389158	PLSCR5	phospholipid scramblase family member 5	20	0.23675	0.984026	0.0143895	0.207202	1.84195
ENSG00000084092	84273	NOA1	nitric oxide associated 1	18	-0.607359	-1.78456	0.0143732	0.207202	1.84245
ENSG00000086189	27292	DIMT1	DIM1 dimethyladenosine transferase 1 homolog	20	0.383235	1.16578	0.0143907	0.207202	1.84192
ENSG00000092470	79968	WDR76	WD repeat domain 76	18	-0.929223	-2.82031	0.0143757	0.207202	1.84237
ENSG00000164465	285761	DCBLD1	discoidin, CUB and LCCL domain containing 1	20	-0.375287	-1.15786	0.0143753	0.207202	1.84238
ENSG00000006074	6362	CCL18	C-C motif chemokine ligand 18	19	-1.3737	-4.10596	0.0143594	0.207202	1.84286
ENSG00000257921	N/A	RP11-571M6.15	N/A	19	-0.679967	-2.02637	0.014329	0.207202	1.84378
ENSG00000135336	23595	ORC3	origin recognition complex subunit 3	19	-0.522772	-1.63303	0.0143472	0.207202	1.84323
ENSG00000112984	10112	KIF20A	kinesin family member 20A	18	-0.928477	-2.85365	0.0144558	0.207701	1.83996
ENSG00000244462	10137	RBM12	RNA binding motif protein 12	20	-0.753448	-2.18154	0.0144478	0.207701	1.8402
ENSG00000129204	9098	USP6	ubiquitin specific peptidase 6	17	-1.54804	-4.40694	0.0144546	0.207701	1.83999
ENSG00000160917	10898	CPSF4	cleavage and polyadenylation specific factor 4	19	-0.726041	-2.29373	0.0144715	0.207781	1.83949
ENSG00000138068	391365	SULT6B1	sulfotransferase family 6B member 1	20	0.292771	1.21687	0.0145242	0.20839	1.83791
ENSG00000095739	25805	BAMBI	BMP and activin membrane bound inhibitor	20	0.291774	1.19788	0.0145985	0.20931	1.83569
ENSG00000135537	246269	LACE1	lactation elevated 1	20	0.242235	0.925311	0.0146382	0.209689	1.83451
ENSG00000160180	7033	TFF3	trefoil factor 3	20	-0.321981	-1.0999	0.0146454	0.209689	1.8343
ENSG00000127415	3425	IDUA	iduronidase, alpha-L-	17	-1.46312	-4.11077	0.014677	0.209994	1.83336
ENSG00000109775	55325	UFSP2	UFM1 specific peptidase 2	18	0.363291	1.18581	0.0147383	0.210576	1.83155
ENSG00000099917	51586	MED15	mediator complex subunit 15	17	-0.681621	-2.02651	0.0147373	0.210576	1.83158
ENSG00000108296	54883	CWC25	CWC25 spliceosome associated protein homolog	20	-0.860256	-2.59274	0.0147506	0.210605	1.83119
ENSG00000162300	7542	ZFPL1	zinc finger protein like 1	20	-0.881936	-2.55382	0.0147639	0.210648	1.8308
ENSG00000249008	N/A	RP11-487E13.1	N/A	10	-1.27188	-3.57515	0.0147856	0.210811	1.83016
ENSG00000112782	53405	CLIC5	chloride intracellular channel 5	20	-1.43409	-4.12857	0.0148344	0.211066	1.82873
ENSG00000106263	8662	EIF3B	eukaryotic translation initiation factor 3 subunit B	16	-1.17011	-3.19414	0.0148187	0.211066	1.82919
ENSG00000100479	5427	POLE2	DNA polymerase epsilon 2, accessory subunit	11	-1.19791	-3.39662	0.0148247	0.211066	1.82901
ENSG00000196419	2547	XRCC6	X-ray repair cross complementing 6	15	-1.3737	-3.7831	0.0148571	0.211241	1.82807
ENSG00000135426	9840	TESPA1	thymocyte expressed, positive selection associated 1	20	-0.972871	-2.85554	0.0148723	0.21131	1.82762
ENSG00000185177	90827	ZNF479	zinc finger protein 479	20	-1.02444	-2.62651	0.014893	0.211312	1.82702
ENSG00000168702	53353	LRP1B	LDL receptor related protein 1B	19	-0.34602	-1.0149	0.0148853	0.211312	1.82724
ENSG00000108984	5608	MAP2K6	mitogen-activated protein kinase kinase 6	20	0.415492	1.38666	0.014904	0.211321	1.8267
ENSG00000091317	54918	CMTM6	CKLF like MARVEL transmembrane domain containing 6	20	0.272192	1.12153	0.014969	0.211802	1.82481
ENSG00000244694	442213	PTCHD4	patched domain containing 4	20	0.253306	0.939865	0.0149592	0.211802	1.82509
ENSG00000167792	4723	NDUFV1	NADH:ubiquinone oxidoreductase core subunit V1	20	-1.1139	-2.96249	0.0149543	0.211802	1.82523
ENSG00000171016	26108	PYGO1	pygopus family PHD finger 1	20	0.282039	1.08047	0.0149998	0.21185	1.82392
ENSG00000116001	7072	TIA1	TIA1 cytotoxic granule associated RNA binding protein	18	-1.12236	-3.21573	0.0150035	0.21185	1.82381
ENSG00000161405	22806	IKZF3	IKAROS family zinc finger 3	18	-1.30707	-3.74879	0.014984	0.21185	1.82437
ENSG00000163288	2560	GABRB1	gamma-aminobutyric acid type A receptor beta1 subunit	17	0.400566	1.28036	0.015021	0.211951	1.8233
ENSG00000255339	4714	NDUFB8	NADH:ubiquinone oxidoreductase subunit B8	23	-1.58982	-4.76962	0.015042	0.212055	1.8227
ENSG00000102931	23568	ARL2BP	ADP ribosylation factor like GTPase 2 binding protein	17	-1.39304	-4.27003	0.0150491	0.212055	1.82249
ENSG00000152061	9910	RABGAP1L	RAB GTPase activating protein 1 like	20	0.232668	0.935374	0.0150874	0.212448	1.82139
ENSG00000131115	7770	ZNF227	zinc finger protein 227	19	0.464433	1.50295	0.0151163	0.212599	1.82055
ENSG00000109906	7704	ZBTB16	zinc finger and BTB domain containing 16	19	-1.26227	-3.53001	0.0151189	0.212599	1.82048
ENSG00000137574	96764	TGS1	trimethylguanosine synthase 1	18	-1.34274	-3.72074	0.0151507	0.212733	1.81957
ENSG00000138942	91445	RNF185	ring finger protein 185	18	-0.72973	-2.1973	0.0151455	0.212733	1.81972
ENSG00000123892	23682	RAB38	RAB38, member RAS oncogene family	19	-0.984526	-2.75494	0.0151596	0.212733	1.81931
ENSG00000178184	84552	PARD6G	par-6 family cell polarity regulator gamma	20	-1.46254	-4.00035	0.0152127	0.213333	1.81779
ENSG00000260238	100527963	PMF1-BGLAP	PMF1-BGLAP readthrough	19	-0.846759	-2.53626	0.0152683	0.213535	1.81621
ENSG00000174292	8711	TNK1	tyrosine kinase non receptor 1	20	-0.366421	-1.01404	0.0153277	0.213535	1.81452
ENSG00000115556	84812	PLCD4	phospholipase C delta 4	20	0.327829	1.13944	0.0152739	0.213535	1.81605
ENSG00000102100	7355	SLC35A2	solute carrier family 35 member A2	20	-0.576123	-1.92695	0.0153315	0.213535	1.81441
ENSG00000069956	5597	MAPK6	mitogen-activated protein kinase 6	20	-0.767538	-2.40249	0.0152777	0.213535	1.81594
ENSG00000138085	51374	ATRAID	all-trans retinoic acid induced differentiation factor	20	-1.5446	-4.46967	0.0152464	0.213535	1.81683
ENSG00000253797	9724	UTP14C	UTP14, small subunit processome component homolog C (S. cerevisiae)	18	0.295732	1.08342	0.0153124	0.213535	1.81496
ENSG00000182187	1419	CRYGB	crystallin gamma B	20	-0.60348	-1.83731	0.0153252	0.213535	1.81459
ENSG00000185940	439915	KRTAP5-5	keratin associated protein 5-5	20	0.203079	0.844073	0.0152952	0.213535	1.81545
ENSG00000115107	55240	STEAP3	STEAP3 metalloreductase	19	-1.46312	-4.37095	0.0153132	0.213535	1.81493
ENSG00000185989	22821	RASA3	RAS p21 protein activator 3	17	-0.840049	-2.37302	0.0153775	0.213791	1.81311
ENSG00000101182	5688	PSMA7	proteasome subunit alpha 7	14	-1.1637	-3.18806	0.0153624	0.213791	1.81354
ENSG00000176695	81099	OR4F17	olfactory receptor family 4 subfamily F member 17	18	-0.395269	-1.16925	0.0153813	0.213791	1.81301
ENSG00000145920	10814	CPLX2	complexin 2	20	-1.94248	-5.04907	0.0154511	0.213846	1.81104
ENSG00000105640	6142	RPL18A	ribosomal protein L18a	12	-0.705776	-1.79687	0.0154738	0.213846	1.8104
ENSG00000164104	3148	HMGB2	high mobility group box 2	16	-1.18932	-3.6683	0.0154553	0.213846	1.81092
ENSG00000133302	N/A	ANKRD32	N/A	20	-0.557681	-1.76377	0.0154878	0.213846	1.81001
ENSG00000164694	84624	FNDC1	fibronectin type III domain containing 1	20	0.274292	1.03933	0.0154145	0.213846	1.81207
ENSG00000148513	91074	ANKRD30A	ankyrin repeat domain 30A	20	-0.811926	-2.49565	0.0154296	0.213846	1.81164
ENSG00000111639	51258	MRPL51	mitochondrial ribosomal protein L51	14	-1.20514	-3.39875	0.0154891	0.213846	1.80997
ENSG00000170390	166614	DCLK2	doublecortin like kinase 2	20	-0.346975	-1.13405	0.0154536	0.213846	1.81097
ENSG00000066084	57609	DIP2B	disco interacting protein 2 homolog B	17	-1.12151	-3.01713	0.0154898	0.213846	1.80996
ENSG00000120137	79646	PANK3	pantothenate kinase 3	18	-0.754912	-2.40896	0.0154664	0.213846	1.81061
ENSG00000102900	9688	NUP93	nucleoporin 93	20	-0.787199	-2.45008	0.0155296	0.214252	1.80884
ENSG00000177182	157807	CLVS1	clavesin 1	20	0.242155	1.00649	0.0155512	0.214405	1.80824
ENSG00000167196	26263	FBXO22	F-box protein 22	20	-0.644786	-1.95909	0.0155931	0.214694	1.80707
ENSG00000125686	5469	MED1	mediator complex subunit 1	20	-1.33388	-3.71313	0.0155842	0.214694	1.80731
ENSG00000182150	375748	ERCC6L2	ERCC excision repair 6 like 2	19	-0.470692	-1.52577	0.0156193	0.21491	1.80634
ENSG00000204681	2550	GABBR1	gamma-aminobutyric acid type B receptor subunit 1	19	-0.960158	-2.88566	0.0156743	0.215522	1.80481
ENSG00000061337	11178	LZTS1	leucine zipper tumor suppressor 1	20	-1.50915	-4.1461	0.0157184	0.215982	1.80359
ENSG00000076650	55094	GPATCH1	G-patch domain containing 1	19	0.233801	0.894695	0.0157388	0.216118	1.80303
ENSG00000254806	767557	SYS1-DBNDD2	SYS1-DBNDD2 readthrough (NMD candidate)	19	-1.50939	-4.48874	0.0157757	0.216287	1.80201
ENSG00000242372	3692	EIF6	eukaryotic translation initiation factor 6	17	-0.829493	-2.50936	0.0157861	0.216287	1.80173
ENSG00000224420	199800	ADM5	adrenomedullin 5 (putative)	20	-0.876647	-2.72934	0.0157865	0.216287	1.80172
ENSG00000105676	93436	ARMC6	armadillo repeat containing 6	18	-1.45485	-3.59433	0.0158081	0.216287	1.80112
ENSG00000119938	5507	PPP1R3C	protein phosphatase 1 regulatory subunit 3C	20	-0.777433	-2.35059	0.0158251	0.216287	1.80065
ENSG00000156860	64319	FBRS	fibrosin	19	-0.911356	-2.43193	0.0158193	0.216287	1.80081
ENSG00000141376	54828	BCAS3	BCAS3, microtubule associated cell migration factor	20	-1.07795	-3.23986	0.0158122	0.216287	1.80101
ENSG00000132207	548593	SLX1A	SLX1 homolog A, structure-specific endonuclease subunit	4	-1.86938	-3.47439	0.0158461	0.216305	1.80008
ENSG00000110244	337	APOA4	apolipoprotein A4	18	0.322844	1.12941	0.0158476	0.216305	1.80004
ENSG00000106483	6424	SFRP4	secreted frizzled related protein 4	19	-1.52578	-4.48196	0.015867	0.216426	1.79951
ENSG00000184897	8971	H1FX	H1 histone family member X	15	-0.749756	-2.10892	0.0159088	0.216852	1.79836
ENSG00000100744	51527	GSKIP	GSK3B interacting protein	20	0.37804	1.38009	0.0159559	0.217348	1.79708
ENSG00000197959	26052	DNM3	dynamin 3	20	-0.675381	-2.18386	0.0160053	0.217877	1.79574
ENSG00000154153	54463	FAM134B	family with sequence similarity 134 member B	20	0.253638	0.996154	0.0160562	0.218146	1.79436
ENSG00000186635	116985	ARAP1	ArfGAP with RhoGAP domain, ankyrin repeat and PH domain 1	18	-0.920351	-2.55053	0.0160365	0.218146	1.79489
ENSG00000177971	55272	IMP3	IMP3, U3 small nucleolar ribonucleoprotein	18	-1.63866	-4.52795	0.0160571	0.218146	1.79433
ENSG00000137094	25822	DNAJB5	DnaJ heat shock protein family (Hsp40) member B5	19	-1.00496	-2.76098	0.0160859	0.218392	1.79356
ENSG00000111052	8825	LIN7A	lin-7 homolog A, crumbs cell polarity complex component	20	-0.526775	-1.61548	0.0161033	0.218484	1.79309
ENSG00000152910	85445	CNTNAP4	contactin associated protein like 4	20	0.270631	1.06682	0.0161308	0.218712	1.79234
ENSG00000196724	147686	ZNF418	zinc finger protein 418	19	-0.872695	-2.60214	0.0161572	0.218817	1.79163
ENSG00000104738	4173	MCM4	minichromosome maintenance complex component 4	17	-1.56456	-4.16675	0.0161599	0.218817	1.79156
ENSG00000107485	2625	GATA3	GATA binding protein 3	18	-0.857482	-2.54564	0.0161815	0.218964	1.79098
ENSG00000241370	79897	RPP21	ribonuclease P/MRP subunit p21	19	0.221302	0.790371	0.016222	0.219367	1.7899
ENSG00000005194	57019	CIAPIN1	cytokine induced apoptosis inhibitor 1	19	-0.709213	-2.2244	0.0162504	0.219517	1.78914
ENSG00000152382	117143	TADA1	transcriptional adaptor 1	20	-0.625691	-1.75635	0.0162546	0.219517	1.78902
ENSG00000135845	5279	PIGC	phosphatidylinositol glycan anchor biosynthesis class C	19	-1.52382	-4.6764	0.0162789	0.219701	1.78838
ENSG00000173214	N/A	KIAA1919	N/A	20	0.259053	1.05547	0.0163512	0.220531	1.78645
ENSG00000133641	91298	C12orf29	chromosome 12 open reading frame 29	20	-0.473404	-1.5449	0.0163778	0.220744	1.78574
ENSG00000104755	2515	ADAM2	ADAM metallopeptidase domain 2	18	0.396978	1.25173	0.0164061	0.22098	1.78499
ENSG00000189099	345062	PRSS48	protease, serine 48	20	-0.914212	-2.68162	0.0164364	0.221242	1.78419
ENSG00000188419	1121	CHM	CHM, Rab escort protein 1	18	-0.421335	-1.36003	0.0164581	0.221389	1.78362
ENSG00000130844	55422	ZNF331	zinc finger protein 331	17	-1.26227	-3.70418	0.0165241	0.221694	1.78188
ENSG00000170515	5036	PA2G4	proliferation-associated 2G4	17	-0.826792	-2.27006	0.0165023	0.221694	1.78246
ENSG00000259752	N/A	FKSG62	N/A	10	-1.53082	-3.88758	0.0165193	0.221694	1.78201
ENSG00000166847	84516	DCTN5	dynactin subunit 5	17	-1.12359	-3.24249	0.0165154	0.221694	1.78211
ENSG00000215203	389207	GRXCR1	glutaredoxin and cysteine rich domain containing 1	20	0.16582	0.682771	0.0165971	0.222382	1.77997
ENSG00000175792	8607	RUVBL1	RuvB like AAA ATPase 1	10	-1.41699	-3.75479	0.0165915	0.222382	1.78011
ENSG00000152582	79925	SPEF2	sperm flagellar 2	20	0.307804	1.13899	0.0166092	0.222398	1.77965
ENSG00000010219	8798	DYRK4	dual specificity tyrosine phosphorylation regulated kinase 4	19	0.391472	1.37227	0.0166821	0.223229	1.77775
ENSG00000038002	175	AGA	aspartylglucosaminidase	20	-0.666576	-1.84945	0.0167294	0.223423	1.77652
ENSG00000102265	7076	TIMP1	TIMP metallopeptidase inhibitor 1	20	-0.952713	-2.50923	0.0167118	0.223423	1.77698
ENSG00000100985	4318	MMP9	matrix metallopeptidase 9	20	-1.21225	-3.35013	0.0167253	0.223423	1.77663
ENSG00000138867	83606	GUCD1	guanylyl cyclase domain containing 1	16	-0.507122	-1.43335	0.0167768	0.223764	1.77529
ENSG00000166169	27343	POLL	DNA polymerase lambda	18	0.293044	1.00459	0.0167732	0.223764	1.77538
ENSG00000054282	10806	SDCCAG8	serologically defined colon cancer antigen 8	19	-1.46312	-4.12935	0.0168199	0.224192	1.77418
ENSG00000110395	867	CBL	Cbl proto-oncogene	14	-1.46254	-3.90616	0.0168413	0.224331	1.77362
ENSG00000162188	2785	GNG3	G protein subunit gamma 3	16	-1.07317	-2.9985	0.0168758	0.224645	1.77274
ENSG00000124251	27296	TP53TG5	TP53 target 5	20	0.311829	1.16625	0.0170036	0.225466	1.76946
ENSG00000182957	221178	SPATA13	spermatogenesis associated 13	10	-1.21572	-3.00759	0.0169914	0.225466	1.76977
ENSG00000183431	10946	SF3A3	splicing factor 3a subunit 3	12	-1.52381	-3.95064	0.016957	0.225466	1.77065
ENSG00000108691	6347	CCL2	C-C motif chemokine ligand 2	19	0.400566	1.18389	0.0169614	0.225466	1.77054
ENSG00000156920	N/A	GPR112	N/A	20	-0.674675	-1.98405	0.0169816	0.225466	1.77002
ENSG00000211965	28423	IGHV3-49	immunoglobulin heavy variable 3-49	20	0.263291	0.897335	0.0169995	0.225466	1.76956
ENSG00000131462	7283	TUBG1	tubulin gamma 1	13	-1.07795	-3.1253	0.0170277	0.225639	1.76884
ENSG00000198173	442444	FAM47C	family with sequence similarity 47 member C	20	0.179885	0.74767	0.017071	0.226012	1.76774
ENSG00000243566	105375355	UPK3B	uroplakin 3B	20	0.22673	0.854785	0.0170779	0.226012	1.76756
ENSG00000175868	797	CALCB	calcitonin related polypeptide beta	18	0.264556	1.04913	0.0171052	0.226227	1.76687
ENSG00000205643	150383	CDPF1	cysteine rich DPF motif domain containing 1	19	-1.3198	-3.83103	0.0171992	0.227086	1.76449
ENSG00000170684	162979	ZNF296	zinc finger protein 296	19	-0.34029	-1.03016	0.0172006	0.227086	1.76446
ENSG00000115310	57142	RTN4	reticulon 4	19	-0.781722	-2.38804	0.0172035	0.227086	1.76438
ENSG00000145414	92345	NAF1	nuclear assembly factor 1 ribonucleoprotein	18	0.317624	1.04961	0.0172177	0.227127	1.76403
ENSG00000163328	151556	GPR155	G protein-coupled receptor 155	20	-0.534819	-1.67389	0.01724	0.227275	1.76346
ENSG00000102383	158866	ZDHHC15	zinc finger DHHC-type containing 15	20	-0.508481	-1.50747	0.0173027	0.227753	1.76189
ENSG00000110011	3338	DNAJC4	DnaJ heat shock protein family (Hsp40) member C4	20	-0.375752	-1.07782	0.0173096	0.227753	1.76171
ENSG00000126561	6776	STAT5A	signal transducer and activator of transcription 5A	15	-1.53781	-3.96216	0.0173087	0.227753	1.76174
ENSG00000150753	22948	CCT5	chaperonin containing TCP1 subunit 5	18	-1.79356	-4.8847	0.017347	0.228097	1.76078
ENSG00000168779	6474	SHOX2	short stature homeobox 2	16	-1.10593	-3.30101	0.017383	0.228277	1.75988
ENSG00000125815	10047	CST8	cystatin 8	15	-1.4303	-3.76281	0.0173765	0.228277	1.76004
ENSG00000178934	653499	LGALS7B	galectin 7B	19	0.30446	1.0913	0.0174154	0.22841	1.75907
ENSG00000227011	100506650	C17orf112	chromosome 17 open reading frame 112	20	0.250384	1.03749	0.017409	0.22841	1.75923
ENSG00000148840	23082	PPRC1	peroxisome proliferator-activated receptor gamma, coactivator-related 1	15	0.426626	1.23892	0.0174462	0.228667	1.7583
ENSG00000151893	143384	CACUL1	CDK2 associated cullin domain 1	16	-1.15875	-3.55544	0.0174803	0.228968	1.75745
ENSG00000272772	N/A	CTD-2410N18.5	N/A	18	-0.551007	-1.73416	0.0175619	0.229595	1.75543
ENSG00000139998	376267	RAB15	RAB15, member RAS oncogene family	19	-0.739837	-2.06446	0.0175555	0.229595	1.75559
ENSG00000268996	N/A	AL807752.1	N/A	20	0.21031	0.874128	0.0175596	0.229595	1.75548
ENSG00000129596	1036	CDO1	cysteine dioxygenase type 1	20	0.264473	1.09925	0.0175794	0.229678	1.75499
ENSG00000261832	1201	CLN3	CLN3, battenin	30	-0.632757	-2.02148	0.0175956	0.229742	1.7546
ENSG00000168434	91949	COG7	component of oligomeric golgi complex 7	18	-0.852948	-2.48072	0.0176216	0.229793	1.75396
ENSG00000070882	26031	OSBPL3	oxysterol binding protein like 3	20	-1.12252	-3.22523	0.0176219	0.229793	1.75395
ENSG00000121060	7706	TRIM25	tripartite motif containing 25	19	-0.319858	-0.942948	0.0176646	0.229884	1.7529
ENSG00000141682	5366	PMAIP1	phorbol-12-myristate-13-acetate-induced protein 1	15	-1.61375	-4.03241	0.0176452	0.229884	1.75337
ENSG00000111269	1389	CREBL2	cAMP responsive element binding protein like 2	18	0.374388	1.08503	0.0176575	0.229884	1.75307
ENSG00000269866	N/A	FKSG63	N/A	3	-1.95158	-3.27988	0.0176739	0.229884	1.75267
ENSG00000175305	9134	CCNE2	cyclin E2	18	-1.01744	-3.02734	0.0177295	0.23046	1.7513
ENSG00000175356	57758	SCUBE2	signal peptide, CUB domain and EGF like domain containing 2	20	-0.42031	-1.34642	0.0177742	0.230895	1.75021
ENSG00000197563	23556	PIGN	phosphatidylinositol glycan anchor biosynthesis class N	20	-0.575132	-1.734	0.0178458	0.231384	1.74847
ENSG00000167283	10632	ATP5L	ATP synthase, H+ transporting, mitochondrial Fo complex subunit G	19	-1.03839	-3.04845	0.0178447	0.231384	1.74849
ENSG00000116161	27101	CACYBP	calcyclin binding protein	20	-1.19594	-3.71221	0.0178386	0.231384	1.74864
ENSG00000135899	3431	SP110	SP110 nuclear body protein	20	-0.703309	-2.19329	0.0178687	0.231388	1.74791
ENSG00000109320	4790	NFKB1	nuclear factor kappa B subunit 1	19	-1.96254	-5.31788	0.0178682	0.231388	1.74792
ENSG00000116473	5906	RAP1A	RAP1A, member of RAS oncogene family	20	-1.24761	-3.49129	0.0179997	0.231623	1.74473
ENSG00000061492	7478	WNT8A	Wnt family member 8A	19	0.311641	1.11279	0.0180382	0.231623	1.74381
ENSG00000021355	1992	SERPINB1	serpin family B member 1	20	-0.606223	-1.89375	0.0179997	0.231623	1.74473
ENSG00000067248	54505	DHX29	DExH-box helicase 29	18	-0.622807	-1.67252	0.0179698	0.231623	1.74546
ENSG00000179335	1198	CLK3	CDC like kinase 3	20	0.286188	1.10082	0.0178989	0.231623	1.74717
ENSG00000172348	10231	RCAN2	regulator of calcineurin 2	20	0.211287	0.838194	0.0180532	0.231623	1.74345
ENSG00000179520	246213	SLC17A8	solute carrier family 17 member 8	20	-0.502376	-1.66272	0.0179781	0.231623	1.74526
ENSG00000077943	8516	ITGA8	integrin subunit alpha 8	20	-0.99181	-2.90452	0.0180243	0.231623	1.74414
ENSG00000100697	23405	DICER1	dicer 1, ribonuclease III	19	-1.38024	-3.79396	0.0179434	0.231623	1.74609
ENSG00000269215	N/A	AC008964.1	N/A	10	-0.785128	-2.2179	0.0179588	0.231623	1.74572
ENSG00000189129	219348	PLAC9	placenta specific 9	20	0.249821	1.03835	0.0180214	0.231623	1.74421
ENSG00000162231	10482	NXF1	nuclear RNA export factor 1	18	-0.920615	-2.7372	0.0179956	0.231623	1.74483
ENSG00000116668	54823	SWT1	SWT1, RNA endoribonuclease homolog	19	-0.654401	-1.86343	0.0180204	0.231623	1.74423
ENSG00000167468	2879	GPX4	glutathione peroxidase 4	14	-1.34857	-3.78732	0.017928	0.231623	1.74647
ENSG00000149782	5331	PLCB3	phospholipase C beta 3	18	-0.750854	-2.07383	0.0180566	0.231623	1.74336
ENSG00000101665	4092	SMAD7	SMAD family member 7	20	-1.15165	-3.11091	0.0181345	0.232066	1.7415
ENSG00000172716	91607	SLFN11	schlafen family member 11	20	-1.20059	-3.39169	0.0181185	0.232066	1.74188
ENSG00000204655	4340	MOG	myelin oligodendrocyte glycoprotein	17	-1.58982	-4.05754	0.0181483	0.232066	1.74116
ENSG00000256097	100128378	LINC00696	long intergenic non-protein coding RNA 696	20	0.269227	1.11901	0.0181432	0.232066	1.74129
ENSG00000103197	7249	TSC2	tuberous sclerosis 2	20	-1.1629	-3.26656	0.0181592	0.232066	1.7409
ENSG00000011260	51096	UTP18	UTP18, small subunit processome component	16	0.438946	1.25619	0.01812	0.232066	1.74184
ENSG00000144021	9391	CIAO1	cytosolic iron-sulfur assembly component 1	19	-0.995065	-2.92276	0.0182037	0.232344	1.73984
ENSG00000144339	23671	TMEFF2	transmembrane protein with EGF like and two follistatin like domains 2	17	-1.05602	-2.80202	0.0182036	0.232344	1.73984
ENSG00000120992	10434	LYPLA1	lysophospholipase I	20	0.340614	1.25865	0.0182453	0.232483	1.73885
ENSG00000159714	29800	ZDHHC1	zinc finger DHHC-type containing 1	19	-0.377958	-1.20533	0.0182487	0.232483	1.73877
ENSG00000010379	6540	SLC6A13	solute carrier family 6 member 13	20	0.260361	1.00857	0.0182292	0.232483	1.73923
ENSG00000072274	7037	TFRC	transferrin receptor	15	-1.64744	-4.40699	0.0182829	0.232774	1.73796
ENSG00000255359	100500938	CCDC179	coiled-coil domain containing 179	16	0.302077	1.1358	0.0184079	0.232794	1.735
ENSG00000249915	10016	PDCD6	programmed cell death 6	20	-0.679448	-2.09911	0.018389	0.232794	1.73544
ENSG00000112473	7922	SLC39A7	solute carrier family 39 member 7	20	0.43772	1.35421	0.0184096	0.232794	1.73496
ENSG00000239389	56136	PCDHA13	protocadherin alpha 13	12	-0.853587	-2.38172	0.0183027	0.232794	1.73749
ENSG00000125888	140836	BANF2	barrier to autointegration factor 2	20	-0.399427	-1.32017	0.0183581	0.232794	1.73617
ENSG00000149313	60496	AASDHPPT	aminoadipate-semialdehyde dehydrogenase-phosphopantetheinyl transferase	20	-0.725556	-2.1014	0.0183743	0.232794	1.73579
ENSG00000160294	8888	MCM3AP	minichromosome maintenance complex component 3 associated protein	19	-1.55138	-4.20818	0.0183856	0.232794	1.73552
ENSG00000151726	2180	ACSL1	acyl-CoA synthetase long-chain family member 1	18	-0.480064	-1.48371	0.0183348	0.232794	1.73672
ENSG00000138685	2247	FGF2	fibroblast growth factor 2	19	-0.768462	-2.35502	0.0183811	0.232794	1.73563
ENSG00000166211	121599	SPIC	Spi-C transcription factor	15	0.482735	1.55274	0.0183388	0.232794	1.73663
ENSG00000153208	10461	MERTK	MER proto-oncogene, tyrosine kinase	20	-1.15905	-3.08163	0.0183713	0.232794	1.73586
ENSG00000077935	27127	SMC1B	structural maintenance of chromosomes 1B	18	-1.56879	-4.26895	0.0184325	0.232796	1.73441
ENSG00000066827	57623	ZFAT	zinc finger and AT-hook domain containing	20	-0.651142	-1.98653	0.0184273	0.232796	1.73454
ENSG00000099821	5442	POLRMT	RNA polymerase mitochondrial	17	-0.245643	-0.771739	0.0184647	0.232915	1.73366
ENSG00000119487	79109	MAPKAP1	mitogen-activated protein kinase associated protein 1	18	-0.745934	-2.28308	0.0184761	0.232915	1.73339
ENSG00000164654	54468	MIOS	meiosis regulator for oocyte development	20	-0.865993	-2.31682	0.0184538	0.232915	1.73391
ENSG00000140262	6938	TCF12	transcription factor 12	19	-0.964661	-2.81618	0.0185006	0.233081	1.73281
ENSG00000100625	51804	SIX4	SIX homeobox 4	16	-0.543591	-1.50828	0.0185368	0.233372	1.73197
ENSG00000108306	84961	FBXL20	F-box and leucine rich repeat protein 20	17	0.465373	1.31383	0.0185466	0.233372	1.73174
ENSG00000162571	254173	TTLL10	tubulin tyrosine ligase like 10	20	0.258719	0.927979	0.0186541	0.23458	1.72923
ENSG00000196584	7516	XRCC2	X-ray repair cross complementing 2	17	-1.33234	-3.73935	0.0186757	0.234708	1.72872
ENSG00000204149	414189	AGAP6	ArfGAP with GTPase domain, ankyrin repeat and PH domain 6	18	-0.456781	-1.42546	0.0186953	0.23475	1.72827
ENSG00000149806	2197	FAU	FAU, ubiquitin like and ribosomal protein S30 fusion	10	-1.32017	-3.47644	0.018702	0.23475	1.72811
ENSG00000105401	11140	CDC37	cell division cycle 37	19	-1.47907	-4.31745	0.018751	0.234933	1.72697
ENSG00000160961	84449	ZNF333	zinc finger protein 333	18	-1.45137	-3.92677	0.0187473	0.234933	1.72706
ENSG00000186300	148254	ZNF555	zinc finger protein 555	20	-0.624825	-1.88564	0.0187452	0.234933	1.72711
ENSG00000250210	N/A	RP11-585F1.10	N/A	4	-1.46254	-2.83324	0.0188363	0.235713	1.72501
ENSG00000049089	1298	COL9A2	collagen type IX alpha 2 chain	16	-0.371901	-1.10126	0.0188288	0.235713	1.72518
ENSG00000095139	372	ARCN1	archain 1	10	-1.15344	-3.18512	0.0189101	0.236408	1.72331
ENSG00000163492	285025	CCDC141	coiled-coil domain containing 141	20	0.296224	1.11257	0.0189149	0.236408	1.7232
ENSMUSG00000098374	9025	RNF8	ring finger protein 8	17	-1.55138	-4.4227	0.0189624	0.236423	1.72211
ENSG00000196458	100289635	ZNF605	zinc finger protein 605	18	-1.56157	-4.41488	0.0189343	0.236423	1.72275
ENSG00000100031	2678	GGT1	gamma-glutamyltransferase 1	18	-1.53253	-4.38278	0.0189598	0.236423	1.72217
ENSG00000106125	N/A	FAM188B	N/A	18	-0.396377	-1.27695	0.0189566	0.236423	1.72224
ENSG00000069493	29121	CLEC2D	C-type lectin domain family 2 member D	20	0.222478	0.924703	0.0189875	0.236592	1.72153
ENSG00000267918	N/A	AL117190.2	N/A	19	0.254214	0.973837	0.0190573	0.237029	1.71994
ENSG00000177103	57453	DSCAML1	DS cell adhesion molecule like 1	20	-0.684642	-2.01797	0.0190375	0.237029	1.72039
ENSG00000167522	29123	ANKRD11	ankyrin repeat domain 11	19	-0.759812	-2.38309	0.019048	0.237029	1.72015
ENSG00000118705	6185	RPN2	ribophorin II	20	-1.78626	-4.8211	0.0191165	0.23762	1.71859
ENSG00000163714	23350	U2SURP	U2 snRNP associated SURP domain containing	16	-1.28431	-3.77572	0.019152	0.237774	1.71778
ENSG00000265352	N/A	RP11-723G8.2	N/A	8	0.430409	1.07289	0.0191492	0.237774	1.71785
ENSG00000117408	9670	IPO13	importin 13	20	-0.390707	-1.11454	0.0192601	0.23868	1.71534
ENSG00000204611	90317	ZNF616	zinc finger protein 616	20	0.262559	0.955012	0.0192432	0.23868	1.71572
ENSG00000167693	64359	NXN	nucleoredoxin	20	-0.364867	-1.10582	0.0192555	0.23868	1.71545
ENSG00000142166	3454	IFNAR1	interferon alpha and beta receptor subunit 1	14	-1.716	-4.44825	0.0192764	0.238738	1.71497
ENSG00000123989	79586	CHPF	chondroitin polymerizing factor	18	-1.00593	-2.73338	0.0193035	0.238929	1.71436
ENSG00000100365	4689	NCF4	neutrophil cytosolic factor 4	20	-0.952553	-2.53299	0.0193291	0.239102	1.71379
ENSG00000184923	728118	NUTM2A	NUT family member 2A	18	-1.47549	-4.07585	0.0193521	0.239189	1.71327
ENSG00000166578	115811	IQCD	IQ motif containing D	20	-1.03739	-3.08286	0.0193738	0.239189	1.71279
ENSG00000239306	10432	RBM14	RNA binding motif protein 14	9	-1.64744	-4.10091	0.0193745	0.239189	1.71277
ENSG00000140743	1039	CDR2	cerebellar degeneration related protein 2	18	-1.2361	-3.57668	0.0193829	0.239189	1.71258
ENSG00000254553	N/A	RP1-27O5.3	N/A	18	-0.571054	-1.76653	0.0194122	0.239405	1.71193
ENSG00000123349	5204	PFDN5	prefoldin subunit 5	18	-0.957686	-2.58623	0.0194741	0.23988	1.71054
ENSG00000088305	1789	DNMT3B	DNA methyltransferase 3 beta	20	-1.02368	-3.11436	0.0194726	0.23988	1.71058
ENSG00000103168	9013	TAF1C	TATA-box binding protein associated factor, RNA polymerase I subunit C	17	0.478383	1.5058	0.0194868	0.239891	1.71026
ENSG00000094880	8697	CDC23	cell division cycle 23	15	-1.71907	-4.82533	0.0195168	0.239972	1.70959
ENSG00000169306	11141	IL1RAPL1	interleukin 1 receptor accessory protein like 1	18	-1.06411	-3.15651	0.0195116	0.239972	1.70971
ENSG00000204301	4855	NOTCH4	notch 4	19	-1.6788	-4.62882	0.0195329	0.240026	1.70923
ENSG00000198483	148741	ANKRD35	ankyrin repeat domain 35	19	-1.14802	-3.28681	0.0195663	0.240293	1.70849
ENSG00000162614	91624	NEXN	nexilin F-actin binding protein	20	0.413675	1.31686	0.0196107	0.240693	1.70751
ENSG00000028277	5452	POU2F2	POU class 2 homeobox 2	17	0.274192	1.03831	0.0196232	0.240702	1.70723
ENSG00000259171	N/A	AL163636.6	N/A	9	-1.11433	-2.59378	0.0196588	0.240994	1.70644
ENSG00000221954	283093	OR4C12	olfactory receptor family 4 subfamily C member 12	20	0.404495	1.33867	0.0196918	0.241254	1.70571
ENSG00000169435	166824	RASSF6	Ras association domain family member 6	20	0.213305	0.886577	0.0197293	0.241394	1.70489
ENSG00000165507	11067	C10orf10	chromosome 10 open reading frame 10	20	0.287565	1.06978	0.0197559	0.241394	1.7043
ENSG00000065978	4904	YBX1	Y-box binding protein 1	19	-0.26576	-0.794956	0.0197279	0.241394	1.70492
ENSG00000268156	N/A	FKSG61	N/A	9	-1.55138	-3.86456	0.0197591	0.241394	1.70423
ENSG00000076513	88455	ANKRD13A	ankyrin repeat domain 13A	20	-0.914775	-2.76046	0.0197622	0.241394	1.70416
ENSG00000105835	10135	NAMPT	nicotinamide phosphoribosyltransferase	14	-1.79322	-4.49722	0.019807	0.241797	1.70318
ENSG00000077721	7319	UBE2A	ubiquitin conjugating enzyme E2 A	20	-1.88981	-5.17516	0.019858	0.242275	1.70206
ENSG00000173110	3310	HSPA6	heat shock protein family A (Hsp70) member 6	20	-0.632956	-1.9633	0.0199132	0.242439	1.70086
ENSG00000111802	51567	TDP2	tyrosyl-DNA phosphodiesterase 2	19	-0.808557	-2.22001	0.0199069	0.242439	1.701
ENSG00000173545	90441	ZNF622	zinc finger protein 622	18	-1.10429	-3.09936	0.0199189	0.242439	1.70074
ENSG00000135346	1081	CGA	glycoprotein hormones, alpha polypeptide	20	0.206966	0.789436	0.0199068	0.242439	1.701
ENSG00000170439	196410	METTL7B	methyltransferase like 7B	19	-1.69857	-4.73573	0.020009	0.243392	1.69877
ENSG00000136696	27177	IL36B	interleukin 36, beta	18	0.266846	1.05821	0.0200473	0.243713	1.69794
ENSG00000147119	56548	CHST7	carbohydrate sulfotransferase 7	20	-0.963954	-2.80905	0.0200683	0.243753	1.69749
ENSG00000259133	N/A	RP11-1085N6.3	N/A	4	-1.60693	-3.11458	0.0200849	0.243753	1.69713
ENSG00000142867	8915	BCL10	B-cell CLL/lymphoma 10	16	0.423622	1.27163	0.0201102	0.243753	1.69658
ENSG00000082014	6604	SMARCD3	SWI/SNF related, matrix associated, actin dependent regulator of chromatin, subfamily d, member 3	20	-0.253051	-0.784819	0.0201033	0.243753	1.69673
ENSG00000084764	22924	MAPRE3	microtubule associated protein RP/EB family member 3	19	-1.47907	-4.31701	0.0200954	0.243753	1.6969
ENSG00000169612	83640	FAM103A1	family with sequence similarity 103 member A1	20	-0.591892	-1.86302	0.0201367	0.24393	1.69601
ENSG00000089486	29965	CDIP1	cell death inducing p53 target 1	15	-1.33234	-3.67931	0.0201744	0.244097	1.6952
ENSG00000048649	51773	RSF1	remodeling and spacing factor 1	18	0.321494	1.13091	0.0201698	0.244097	1.6953
ENSG00000107651	11196	SEC23IP	SEC23 interacting protein	20	0.105812	0.428972	0.0202053	0.244327	1.69453
ENSG00000166743	116285	ACSM1	acyl-CoA synthetase medium-chain family member 1	20	-0.35744	-1.1054	0.0202277	0.244358	1.69405
ENSG00000139351	50511	SYCP3	synaptonemal complex protein 3	18	-0.844472	-2.42397	0.0202338	0.244358	1.69392
ENSG00000118420	90025	UBE3D	ubiquitin protein ligase E3D	20	-0.521949	-1.55072	0.0202437	0.244358	1.69371
ENSG00000141232	10140	TOB1	transducer of ERBB2, 1	17	0.354389	1.17404	0.0202659	0.244481	1.69323
ENSG00000163545	81788	NUAK2	NUAK family kinase 2	20	0.320998	1.16763	0.0202966	0.244707	1.69258
ENSG00000127080	64768	IPPK	inositol-pentakisphosphate 2-kinase	18	-1.10359	-3.0989	0.0203335	0.245008	1.69179
ENSG00000104613	55174	INTS10	integrator complex subunit 10	20	-0.546154	-1.62798	0.0203544	0.245115	1.69134
ENSG00000167414	94235	GNG8	G protein subunit gamma 8	19	-1.08237	-3.06824	0.0204439	0.245941	1.68944
ENSG00000263809	N/A	RP11-849F2.7	N/A	11	-1.53781	-4.12041	0.0204794	0.245941	1.68868
ENSG00000256861	N/A	RP11-512M8.5	N/A	20	-0.506853	-1.54771	0.020464	0.245941	1.68901
ENSG00000172057	94103	ORMDL3	ORMDL sphingolipid biosynthesis regulator 3	18	0.381634	1.35142	0.020483	0.245941	1.68861
ENSG00000228259	N/A	AC136604.1	N/A	20	-0.338306	-1.04228	0.0204769	0.245941	1.68873
ENSG00000196150	58500	ZNF250	zinc finger protein 250	19	-0.496828	-1.24696	0.0205119	0.246143	1.68799
ENSG00000015285	7454	WAS	Wiskott-Aldrich syndrome	16	-1.39304	-3.5427	0.0205322	0.246242	1.68757
ENSG00000115289	84759	PCGF1	polycomb group ring finger 1	20	-0.653571	-1.95573	0.0206815	0.247226	1.68442
ENSG00000171174	64080	RBKS	ribokinase	20	-0.800265	-2.38593	0.0206799	0.247226	1.68445
ENSG00000139370	121260	SLC15A4	solute carrier family 15 member 4	20	0.291833	1.11863	0.0206278	0.247226	1.68555
ENSG00000165526	84881	RPUSD4	RNA pseudouridylate synthase domain containing 4	19	-1.07463	-2.99939	0.0206635	0.247226	1.6848
ENSG00000169554	9839	ZEB2	zinc finger E-box binding homeobox 2	18	-1.40606	-4.01662	0.0206868	0.247226	1.68431
ENSG00000168813	22847	ZNF507	zinc finger protein 507	18	0.320997	1.02927	0.0206644	0.247226	1.68478
ENSG00000143553	23557	SNAPIN	SNAP associated protein	18	-0.318885	-0.922928	0.0207643	0.248007	1.68268
ENSG00000111907	7164	TPD52L1	tumor protein D52 like 1	18	-1.08895	-3.30487	0.0207936	0.248213	1.68207
ENSG00000116786	23207	PLEKHM2	pleckstrin homology and RUN domain containing M2	19	-0.254199	-0.693662	0.0208296	0.248498	1.68132
ENSG00000183864	10766	TOB2	transducer of ERBB2, 2	20	-0.719216	-2.20407	0.0208468	0.248558	1.68096
ENSG00000107566	10613	ERLIN1	ER lipid raft associated 1	20	-0.682654	-2.02261	0.0208747	0.248707	1.68038
ENSG00000154127	84959	UBASH3B	ubiquitin associated and SH3 domain containing B	18	-0.74941	-2.18918	0.0208836	0.248707	1.68019
ENSG00000187658	100190949	C5orf52	chromosome 5 open reading frame 52	20	0.258262	1.07344	0.0209043	0.248809	1.67976
ENSG00000138472	9626	GUCA1C	guanylate cyclase activator 1C	20	0.239797	0.996689	0.0209604	0.248956	1.6786
ENSG00000164871	10407	SPAG11B	sperm associated antigen 11B	20	-0.506533	-1.71813	0.0209653	0.248956	1.6785
ENSG00000204954	728568	C12orf73	chromosome 12 open reading frame 73	17	-0.712664	-2.44325	0.0209608	0.248956	1.67859
ENSG00000179066	N/A	AC020907.1	N/A	20	0.252156	1.01193	0.0209439	0.248956	1.67894
ENSG00000172789	3222	HOXC5	homeobox C5	12	-0.444231	-1.22951	0.0210277	0.249552	1.67721
ENSG00000205323	84324	SARNP	SAP domain containing ribonucleoprotein	20	-1.06534	-3.28317	0.0210828	0.25006	1.67607
ENSG00000165410	1073	CFL2	cofilin 2	19	-0.560171	-1.70919	0.0211107	0.250247	1.6755
ENSG00000152078	148534	TMEM56	transmembrane protein 56	20	-0.555178	-1.90064	0.0211442	0.250498	1.67481
ENSG00000273154	N/A	RP4-583P15.15	N/A	12	0.296043	0.974649	0.0212057	0.250697	1.67355
ENSG00000090061	8812	CCNK	cyclin K	13	-1.28685	-3.69503	0.0212092	0.250697	1.67347
ENSG00000149294	4684	NCAM1	neural cell adhesion molecule 1	19	-0.964661	-2.7369	0.0212063	0.250697	1.67353
ENSG00000136485	10238	DCAF7	DDB1 and CUL4 associated factor 7	18	-0.854859	-2.26493	0.02121	0.250697	1.67346
ENSG00000130706	11047	ADRM1	adhesion regulating molecule 1	20	-0.540913	-1.49317	0.0212575	0.250824	1.67249
ENSG00000134262	10717	AP4B1	adaptor related protein complex 4 beta 1 subunit	19	-0.346846	-0.903985	0.0212491	0.250824	1.67266
ENSG00000186111	23396	PIP5K1C	phosphatidylinositol-4-phosphate 5-kinase type 1 gamma	19	-0.870903	-2.53096	0.0212337	0.250824	1.67297
ENSG00000124193	6431	SRSF6	serine and arginine rich splicing factor 6	18	-0.439793	-1.26002	0.0214058	0.252428	1.66947
ENSG00000125482	7270	TTF1	transcription termination factor 1	20	0.364692	1.20392	0.0214537	0.252847	1.6685
ENSG00000164902	51808	PHAX	phosphorylated adaptor for RNA export	16	-1.12801	-3.15224	0.0215142	0.253013	1.66727
ENSG00000156502	6832	SUPV3L1	Suv3 like RNA helicase	17	-1.07795	-3.05308	0.0215111	0.253013	1.66734
ENSG00000117143	6675	UAP1	UDP-N-acetylglucosamine pyrophosphorylase 1	13	-1.46312	-3.98277	0.0215173	0.253013	1.66721
ENSG00000140319	6727	SRP14	signal recognition particle 14	20	0.273545	0.807211	0.0215093	0.253013	1.66737
ENSG00000136378	11173	ADAMTS7	ADAM metallopeptidase with thrombospondin type 1 motif 7	19	-0.60908	-1.95743	0.0215716	0.253506	1.66612
ENSG00000182446	55666	NPLOC4	NPL4 homolog, ubiquitin recognition factor	16	-1.10425	-3.50903	0.0216676	0.254196	1.66419
ENSG00000140943	8720	MBTPS1	membrane bound transcription factor peptidase, site 1	20	0.309311	1.01402	0.0216566	0.254196	1.66441
ENSG00000077463	51548	SIRT6	sirtuin 6	20	-1.00491	-3.33524	0.0216549	0.254196	1.66444
ENSG00000205981	131118	DNAJC19	DnaJ heat shock protein family (Hsp40) member C19	18	0.594032	1.65504	0.0217052	0.254492	1.66344
ENSG00000102218	6102	RP2	RP2, ARL3 GTPase activating protein	20	-0.564863	-1.81996	0.0217331	0.254673	1.66288
ENSG00000134363	10468	FST	follistatin	19	-0.754351	-2.38927	0.021828	0.255637	1.66099
ENSG00000169251	51068	NMD3	NMD3 ribosome export adaptor	19	0.400566	1.2224	0.0218403	0.255637	1.66074
ENSG00000197921	388585	HES5	hes family bHLH transcription factor 5	18	-0.489812	-1.49214	0.0218906	0.256079	1.65974
ENSG00000170909	126014	OSCAR	osteoclast associated, immunoglobulin-like receptor	20	-0.766477	-2.53034	0.0220432	0.257716	1.65673
ENSG00000173267	6623	SNCG	synuclein gamma	18	-0.756704	-2.53875	0.0220591	0.257755	1.65641
ENSG00000260861	N/A	RP4-576H24.4	N/A	10	0.379635	1.07928	0.0221186	0.258303	1.65524
ENSG00000138430	29789	OLA1	Obg like ATPase 1	18	0.442248	1.41049	0.022152	0.258546	1.65459
ENSG00000228208	440714	C1orf143	chromosome 1 open reading frame 143	18	0.354957	1.40763	0.0222691	0.259659	1.6523
ENSG00000181927	81300	OR4P4	olfactory receptor family 4 subfamily P member 4	18	-0.635643	-1.77961	0.0222728	0.259659	1.65223
ENSG00000143314	79590	MRPL24	mitochondrial ribosomal protein L24	19	-0.506701	-1.46502	0.0222971	0.259716	1.65175
ENSG00000102763	23078	VWA8	von Willebrand factor A domain containing 8	20	-1.03066	-2.97293	0.0223031	0.259716	1.65164
ENSG00000172922	84153	RNASEH2C	ribonuclease H2 subunit C	17	-0.684209	-2.19237	0.022343	0.260033	1.65086
ENSG00000182185	5890	RAD51B	RAD51 paralog B	16	-1.5236	-4.13848	0.0223704	0.260204	1.65033
ENSG00000130635	1289	COL5A1	collagen type V alpha 1 chain	17	-1.11433	-3.14135	0.0223979	0.260376	1.64979
ENSG00000182552	201965	RWDD4	RWD domain containing 4	17	-0.497391	-1.51002	0.0225634	0.262002	1.64659
ENSG00000185551	7026	NR2F2	nuclear receptor subfamily 2 group F member 2	19	-0.991412	-3.13058	0.0225538	0.262002	1.64678
ENSG00000006047	51087	YBX2	Y-box binding protein 2	20	-0.282685	-0.852341	0.0225955	0.262052	1.64598
ENSG00000006704	9569	GTF2IRD1	GTF2I repeat domain containing 1	20	-0.399005	-1.1293	0.0226061	0.262052	1.64577
ENSG00000151846	5042	PABPC3	poly(A) binding protein cytoplasmic 3	19	0.347084	1.39479	0.0225971	0.262052	1.64595
ENSG00000267942	N/A	AC090673.2	N/A	3	-1.97324	-3.31716	0.022633	0.262215	1.64526
ENSG00000176454	254531	LPCAT4	lysophosphatidylcholine acyltransferase 4	19	-0.520068	-1.67293	0.022704	0.26274	1.6439
ENSG00000182315	653657	MBD3L3	methyl-CpG binding domain protein 3 like 3	20	-0.258069	-0.912267	0.0226997	0.26274	1.64398
ENSG00000010017	10048	RANBP9	RAN binding protein 9	18	-1.36153	-4.12475	0.0227372	0.262975	1.64326
ENSG00000179364	23241	PACS2	phosphofurin acidic cluster sorting protein 2	20	0.232608	0.859691	0.0227847	0.263227	1.64236
ENSG00000163755	84343	HPS3	HPS3, biogenesis of lysosomal organelles complex 2 subunit 1	20	-1.39146	-3.80105	0.0227776	0.263227	1.64249
ENSG00000204449	642612	TRIM49C	tripartite motif containing 49C	20	0.260992	1.00333	0.0228415	0.263735	1.64127
ENSG00000137337	9656	MDC1	mediator of DNA damage checkpoint 1	17	-0.567678	-1.83981	0.0228667	0.263876	1.6408
ENSG00000127993	84060	RBM48	RNA binding motif protein 48	17	-1.4116	-4.34592	0.0228821	0.263906	1.6405
ENSG00000198198	23334	SZT2	seizure threshold 2 homolog (mouse)	17	-0.602438	-1.85266	0.0229498	0.264537	1.63922
ENSG00000172292	253782	CERS6	ceramide synthase 6	20	-0.608237	-1.7644	0.0229681	0.264598	1.63888
ENSG00000103479	5934	RBL2	RB transcriptional corepressor like 2	19	0.460923	1.48732	0.0230106	0.264794	1.63807
ENSG00000139266	92979	2009-03-01	membrane associated ring-CH-type finger 9	20	-0.676451	-1.96603	0.023011	0.264794	1.63806
ENSG00000181631	53829	P2RY13	purinergic receptor P2Y13	20	0.247722	0.825834	0.023036	0.264911	1.63759
ENSG00000204590	2794	GNL1	G protein nucleolar 1 (putative)	18	-0.770326	-2.15666	0.023047	0.264911	1.63739
ENSG00000143341	83872	HMCN1	hemicentin 1	20	-0.24816	-0.834258	0.0231078	0.265461	1.63624
ENSG00000110713	4928	NUP98	nucleoporin 98	13	-1.12151	-3.23887	0.0231454	0.265743	1.63554
ENSG00000198832	N/A	SELM	N/A	18	-0.922114	-2.85703	0.0231606	0.265769	1.63525
ENSG00000175130	65108	MARCKSL1	MARCKS like 1	20	-0.890503	-2.59046	0.0232374	0.266501	1.63381
ENSG00000143194	84944	MAEL	maelstrom spermatogenic transposon silencer	20	-0.441934	-1.24048	0.0232627	0.266521	1.63334
ENSG00000183598	653604	HIST2H3D	histone cluster 2 H3 family member d	16	-0.668079	-2.01311	0.0232783	0.266521	1.63305
ENSG00000091483	2271	FH	fumarate hydratase	15	-1.3737	-3.93573	0.0232761	0.266521	1.63309
ENSG00000166860	9880	ZBTB39	zinc finger and BTB domain containing 39	20	-0.463392	-1.32132	0.023404	0.267305	1.63071
ENSG00000162595	9077	DIRAS3	DIRAS family GTPase 3	16	-0.46398	-1.38524	0.0233613	0.267305	1.6315
ENSG00000124107	6590	SLPI	secretory leukocyte peptidase inhibitor	17	-1.2277	-3.26965	0.0233931	0.267305	1.63091
ENSG00000211881	28747	TRAJ8	T cell receptor alpha joining 8	6	0.721571	1.54869	0.0234057	0.267305	1.63068
ENSG00000036672	9099	USP2	ubiquitin specific peptidase 2	19	-1.46312	-4.04924	0.023412	0.267305	1.63056
ENSG00000089123	55617	TASP1	taspase 1	20	-0.581528	-1.65734	0.0234294	0.267354	1.63024
ENSG00000137872	80031	SEMA6D	semaphorin 6D	20	0.240846	1.00105	0.0234985	0.267993	1.62896
ENSG00000167393	28227	PPP2R3B	protein phosphatase 2 regulatory subunit B''beta	20	0.215219	0.845674	0.0235624	0.268392	1.62778
ENSG00000153094	10018	BCL2L11	BCL2 like 11	19	-0.637649	-1.86361	0.0235728	0.268392	1.62759
ENSG00000198171	65992	DDRGK1	DDRGK domain containing 1	19	0.269368	0.953026	0.0235728	0.268392	1.62759
ENSG00000122679	10268	RAMP3	receptor activity modifying protein 3	20	0.473017	1.39207	0.0235916	0.268457	1.62724
ENSG00000116678	3953	LEPR	leptin receptor	20	0.290961	1.12956	0.0236191	0.268619	1.62674
ENSG00000173436	440574	MINOS1	mitochondrial inner membrane organizing system 1	17	-1.31016	-3.83987	0.0236344	0.268645	1.62645
ENSG00000114354	10342	TFG	TRK-fused gene	18	-1.14452	-3.04571	0.0236816	0.26865	1.62559
ENSG00000268083	N/A	AC104534.3	N/A	19	-1.35349	-3.85408	0.0236611	0.26865	1.62597
ENSG00000149231	79780	CCDC82	coiled-coil domain containing 82	19	-0.687481	-2.1519	0.0236874	0.26865	1.62548
ENSG00000254318	389676	C8orf87	chromosome 8 open reading frame 87	20	0.266169	1.01899	0.0236777	0.26865	1.62566
ENSG00000117984	1509	CTSD	cathepsin D	16	-1.36424	-3.71454	0.023702	0.268666	1.62522
ENSG00000188869	342125	TMC3	transmembrane channel like 3	20	0.19037	0.791252	0.0237163	0.268679	1.62495
ENSG00000177885	2885	GRB2	growth factor receptor bound protein 2	13	-1.35349	-3.62356	0.0237365	0.268759	1.62458
ENSG00000152766	118932	ANKRD22	ankyrin repeat domain 22	19	-0.560949	-1.76044	0.023776	0.269059	1.62386
ENSG00000174332	148979	GLIS1	GLIS family zinc finger 1	19	-0.319345	-0.871314	0.0238347	0.269573	1.62279
ENSG00000100292	3162	HMOX1	heme oxygenase 1	18	-1.41911	-4.03649	0.0239108	0.270038	1.62141
ENSG00000128791	57045	TWSG1	twisted gastrulation BMP signaling modulator 1	20	0.244546	0.84644	0.0239154	0.270038	1.62132
ENSG00000103035	5713	PSMD7	proteasome 26S subunit, non-ATPase 7	14	-1.04919	-3.02956	0.0239111	0.270038	1.6214
ENSG00000062194	65056	GPBP1	GC-rich promoter binding protein 1	20	-0.568762	-1.59421	0.0239413	0.270181	1.62085
ENSG00000164742	107	ADCY1	adenylate cyclase 1	19	-1.38001	-4.02733	0.0239561	0.270199	1.62058
ENSG00000010810	2534	FYN	FYN proto-oncogene, Src family tyrosine kinase	20	0.260912	0.928586	0.0239895	0.270427	1.61998
ENSG00000140379	597	BCL2A1	BCL2 related protein A1	20	-1.77227	-4.51739	0.0241364	0.271507	1.61733
ENSG00000120647	84318	CCDC77	coiled-coil domain containing 77	19	-0.748039	-2.5215	0.0241411	0.271507	1.61724
ENSG00000065989	5141	PDE4A	phosphodiesterase 4A	18	-1.15111	-3.10362	0.0241045	0.271507	1.6179
ENSG00000167600	29785	CYP2S1	cytochrome P450 family 2 subfamily S member 1	18	0.349405	1.23704	0.0241517	0.271507	1.61705
ENSG00000164091	80335	WDR82	WD repeat domain 82	16	-1.54582	-4.42439	0.0241261	0.271507	1.61751
ENSG00000087589	57091	CASS4	Cas scaffolding protein family member 4	20	-0.261136	-0.762523	0.024213	0.271898	1.61595
ENSG00000113580	2908	NR3C1	nuclear receptor subfamily 3 group C member 1	17	-0.517826	-1.60028	0.0242045	0.271898	1.6161
ENSG00000075290	7479	WNT8B	Wnt family member 8B	15	-0.909783	-2.44606	0.0244468	0.27274	1.61178
ENSG00000166250	79827	CLMP	CXADR like membrane protein	20	0.206278	0.85737	0.0243161	0.27274	1.61411
ENSG00000168675	753	LDLRAD4	low density lipoprotein receptor class A domain containing 4	20	0.20299	0.805111	0.0243988	0.27274	1.61263
ENSG00000071967	79901	CYBRD1	cytochrome b reductase 1	18	0.255766	0.929257	0.024528	0.27274	1.61034
ENSG00000150656	84735	CNDP1	carnosine dipeptidase 1	19	-0.986047	-3.12116	0.0244123	0.27274	1.61239
ENSG00000010932	2326	FMO1	flavin containing monooxygenase 1	19	-0.501667	-1.54104	0.0243659	0.27274	1.61322
ENSG00000068793	23191	CYFIP1	cytoplasmic FMR1 interacting protein 1	20	0.157491	0.654595	0.0244063	0.27274	1.6125
ENSG00000214367	79441	HAUS3	HAUS augmin like complex subunit 3	15	-1.44659	-4.06481	0.0244489	0.27274	1.61174
ENSG00000197459	8345	HIST1H2BH	histone cluster 1 H2B family member h	20	-0.614012	-1.88547	0.0244629	0.27274	1.61149
ENSG00000269676	100129528	MUC8	mucin 8	20	0.210599	0.875332	0.02438	0.27274	1.61297
ENSG00000197724	5253	PHF2	PHD finger protein 2	20	-0.382007	-1.26608	0.0243273	0.27274	1.61391
ENSG00000168785	10098	TSPAN5	tetraspanin 5	20	0.237112	0.985529	0.0244912	0.27274	1.61099
ENSG00000125772	56261	GPCPD1	glycerophosphocholine phosphodiesterase 1	20	-0.394194	-1.22103	0.0243499	0.27274	1.6135
ENSG00000145879	84651	SPINK7	serine peptidase inhibitor, Kazal type 7 (putative)	18	-0.989104	-2.89792	0.0243788	0.27274	1.61299
ENSG00000084093	5978	REST	RE1 silencing transcription factor	20	-0.452549	-1.53111	0.0245252	0.27274	1.61039
ENSG00000164930	8323	FZD6	frizzled class receptor 6	18	-0.501499	-1.49176	0.0244245	0.27274	1.61217
ENSG00000179979	285464	CRIPAK	cysteine rich PAK1 inhibitor	20	0.295061	0.996476	0.0245233	0.27274	1.61042
ENSG00000112701	26054	SENP6	SUMO1/sentrin specific peptidase 6	15	-1.62526	-4.0852	0.0244838	0.27274	1.61112
ENSG00000132612	27183	VPS4A	vacuolar protein sorting 4 homolog A	3	-1.85291	-3.11642	0.0245747	0.272892	1.60951
ENSG00000186834	10614	HEXIM1	hexamethylene bisacetamide inducible 1	18	-0.470396	-1.34594	0.0245639	0.272892	1.6097
ENSG00000163811	23160	WDR43	WD repeat domain 43	11	-1.56456	-3.84171	0.0245816	0.272892	1.60939
ENSG00000125703	84938	ATG4C	autophagy related 4C cysteine peptidase	20	-0.35444	-1.08315	0.0246199	0.273169	1.60871
ENSG00000131721	84528	RHOXF2	Rhox homeobox family member 2	6	-1.87497	-3.76931	0.0246579	0.273383	1.60804
ENSG00000108883	9343	EFTUD2	elongation factor Tu GTP binding domain containing 2	16	-1.43211	-3.9151	0.0247117	0.273383	1.6071
ENSG00000130518	80726	KIAA1683	KIAA1683	20	0.234454	0.822687	0.0247378	0.273383	1.60664
ENSG00000001617	6405	SEMA3F	semaphorin 3F	18	-1.46415	-4.26529	0.0247461	0.273383	1.60649
ENSG00000125246	171425	CLYBL	citrate lyase beta like	19	-1.30753	-3.91763	0.0246881	0.273383	1.60751
ENSG00000175806	4482	MSRA	methionine sulfoxide reductase A	20	-0.278987	-0.838053	0.0246674	0.273383	1.60788
ENSG00000006695	1352	COX10	COX10, heme A:farnesyltransferase cytochrome c oxidase assembly factor	19	-0.545075	-1.53604	0.0247408	0.273383	1.60659
ENSG00000074590	9891	NUAK1	NUAK family kinase 1	20	-0.509622	-1.66506	0.0247264	0.273383	1.60684
ENSG00000211662	28796	IGLV3-21	immunoglobulin lambda variable 3-21	19	-0.325068	-0.966751	0.0247799	0.273607	1.6059
ENSG00000056972	10758	TRAF3IP2	TRAF3 interacting protein 2	20	0.206805	0.859563	0.0248199	0.273607	1.6052
ENSG00000108406	79665	DHX40	DEAH-box helicase 40	19	-0.497069	-1.45065	0.0248191	0.273607	1.60521
ENSG00000164180	153396	TMEM161B	transmembrane protein 161B	19	0.309196	1.13363	0.0248152	0.273607	1.60528
ENSG00000188191	5575	PRKAR1B	protein kinase cAMP-dependent type I regulatory subunit beta	20	-0.407429	-1.23909	0.0248734	0.27405	1.60426
ENSG00000169855	6091	ROBO1	roundabout guidance receptor 1	18	-1.60824	-4.34298	0.0249174	0.274256	1.6035
ENSG00000215182	4586	MUC5AC	mucin 5AC, oligomeric mucus/gel-forming	15	-1.2168	-3.21544	0.024919	0.274256	1.60347
ENSG00000174448	147323	STARD6	StAR related lipid transfer domain containing 6	19	0.415395	1.26835	0.0249645	0.27461	1.60268
ENSG00000154719	54148	MRPL39	mitochondrial ribosomal protein L39	18	-0.987285	-2.70349	0.0249964	0.274812	1.60212
ENSG00000257545	N/A	RP11-144F15.1	N/A	15	-0.1538	-0.429057	0.0250588	0.275203	1.60104
ENSG00000141295	90507	SCRN2	secernin 2	20	-0.259286	-0.724452	0.0250501	0.275203	1.60119
ENSG00000139988	145226	RDH12	retinol dehydrogenase 12 (all-trans/9-cis/11-cis)	18	-0.270889	-0.829715	0.025108	0.275596	1.60019
ENSG00000148297	6837	MED22	mediator complex subunit 22	14	-1.36269	-3.69189	0.0251432	0.275834	1.59958
ENSG00000176563	124817	CNTD1	cyclin N-terminal domain containing 1	18	-0.542444	-1.57757	0.025161	0.275881	1.59927
ENSG00000196296	487	ATP2A1	ATPase sarcoplasmic/endoplasmic reticulum Ca2+ transporting 1	20	-0.371084	-1.01124	0.0251891	0.276041	1.59879
ENSG00000154727	2551	GABPA	GA binding protein transcription factor alpha subunit	15	-0.982445	-2.79112	0.0252351	0.27625	1.59799
ENSG00000186288	340529	PABPC1L2A	poly(A) binding protein cytoplasmic 1 like 2A	2	0.864692	1.18965	0.0252246	0.27625	1.59818
ENSG00000156234	10563	CXCL13	C-X-C motif chemokine ligand 13	17	0.351044	1.10574	0.0252919	0.276682	1.59702
ENSG00000164330	1879	EBF1	early B-cell factor 1	18	0.227288	0.778316	0.0253122	0.276682	1.59667
ENSG00000139684	2098	ESD	esterase D	20	-1.16471	-3.24414	0.0253152	0.276682	1.59662
ENSG00000169442	1043	CD52	CD52 molecule	20	-0.605557	-1.7554	0.0253346	0.276746	1.59629
ENSG00000176058	286262	TPRN	taperin	18	-0.527299	-1.53098	0.0253655	0.276936	1.59576
ENSG00000165240	538	ATP7A	ATPase copper transporting alpha	19	-0.380157	-1.25818	0.0253833	0.276983	1.59545
ENSG00000205884	613210	DEFB136	defensin beta 136	20	0.24333	1.01137	0.0253969	0.276983	1.59522
ENSG00000211804	28518	TRDV1	T cell receptor delta variable 1	20	0.267286	0.956031	0.0254164	0.277048	1.59489
ENSG00000106341	10842	PPP1R17	protein phosphatase 1 regulatory subunit 17	20	0.198033	0.7412	0.0254301	0.27705	1.59465
ENSG00000198522	11321	GPN1	GPN-loop GTPase 1	15	-1.19721	-3.20576	0.0254982	0.277645	1.59349
ENSG00000176909	284358	MAMSTR	MEF2 activating motif and SAP domain containing transcriptional regulator	20	-0.486969	-1.71722	0.025567	0.278097	1.59232
ENSG00000157778	84262	PSMG3	proteasome assembly chaperone 3	19	-1.49448	-4.00748	0.0255557	0.278097	1.59251
ENSG00000167202	23102	TBC1D2B	TBC1 domain family member 2B	20	0.373433	1.24266	0.0256691	0.279059	1.59059
ENSG00000172081	126308	MOB3A	MOB kinase activator 3A	18	-0.930041	-2.96288	0.0256979	0.279224	1.5901
ENSG00000204278	283999	TMEM235	transmembrane protein 235	17	-0.518919	-1.54052	0.0257335	0.279462	1.5895
ENSG00000160613	9159	PCSK7	proprotein convertase subtilisin/kexin type 7	20	-1.1993	-3.47427	0.0257716	0.279728	1.58886
ENSG00000154342	89780	WNT3A	Wnt family member 3A	19	-0.729321	-2.08393	0.0258223	0.28013	1.588
ENSG00000172828	23491	CES3	carboxylesterase 3	20	-1.222	-3.70143	0.0258586	0.280374	1.5874
ENSG00000149600	149951	COMMD7	COMM domain containing 7	20	-1.3291	-3.75949	0.025926	0.280956	1.58627
ENSG00000074201	1207	CLNS1A	chloride nucleotide-sensitive channel 1A	17	-1.28685	-3.29026	0.0260993	0.281379	1.58337
ENSG00000133816	9645	MICAL2	microtubule associated monooxygenase, calponin and LIM domain containing 2	20	0.270444	1.12407	0.026125	0.281379	1.58294
ENSG00000113302	3593	IL12B	interleukin 12B	19	-1.30079	-3.97753	0.0261713	0.281379	1.58217
ENSG00000121152	23397	NCAPH	non-SMC condensin I complex subunit H	16	-0.917546	-2.54688	0.026029	0.281379	1.58454
ENSG00000178952	7284	TUFM	Tu translation elongation factor, mitochondrial	16	-0.929692	-2.54557	0.0260446	0.281379	1.58428
ENSG00000110786	84867	PTPN5	protein tyrosine phosphatase, non-receptor type 5	20	-0.24999	-0.703148	0.026143	0.281379	1.58264
ENSG00000072506	3028	HSD17B10	hydroxysteroid 17-beta dehydrogenase 10	16	-1.79599	-4.47867	0.0260914	0.281379	1.5835
ENSG00000104976	6618	SNAPC2	small nuclear RNA activating complex polypeptide 2	18	-0.479785	-1.3513	0.0261602	0.281379	1.58236
ENSG00000146457	9589	WTAP	WT1 associated protein	18	-1.58248	-4.4411	0.0261475	0.281379	1.58257
ENSG00000198841	112970	KTI12	KTI12 chromatin associated homolog	18	-1.41004	-3.61193	0.0260319	0.281379	1.58449
ENSG00000151617	1909	EDNRA	endothelin receptor type A	19	-1.20872	-3.65804	0.0260504	0.281379	1.58418
ENSG00000269415	246734	NPCDR1	nasopharyngeal carcinoma, down-regulated 1	20	0.22668	0.942169	0.0260433	0.281379	1.5843
ENSG00000177685	N/A	EFCAB4A	N/A	20	-0.642711	-1.92703	0.0260472	0.281379	1.58424
ENSG00000197912	6687	SPG7	SPG7, paraplegin matrix AAA peptidase subunit	20	0.230323	0.789862	0.0260692	0.281379	1.58387
ENSG00000169635	23119	HIC2	HIC ZBTB transcriptional repressor 2	16	-1.49608	-4.08436	0.0261494	0.281379	1.58254
ENSG00000174093	N/A	RP11-1407O15.2	N/A	18	-0.909263	-2.62706	0.0262087	0.281633	1.58155
ENSG00000125445	51081	MRPS7	mitochondrial ribosomal protein S7	19	-0.708687	-2.08153	0.0262268	0.28168	1.58126
ENSG00000176531	653583	PHLDB3	pleckstrin homology like domain family B member 3	18	-1.15579	-3.57391	0.0263039	0.28236	1.57998
ENSG00000102970	6361	CCL17	C-C motif chemokine ligand 17	20	0.237248	0.960613	0.0263194	0.282378	1.57972
ENSG00000130032	79057	PRRG3	proline rich and Gla domain 3	20	0.258048	1.07255	0.0263576	0.28264	1.57909
ENSG00000159377	5692	PSMB4	proteasome subunit beta 4	14	-1.2973	-3.57229	0.0263792	0.282723	1.57874
ENSG00000157017	51738	GHRL	ghrelin and obestatin prepropeptide	20	0.209672	0.87148	0.026414	0.282948	1.57817
ENSG00000268466	N/A	AL132989.1	N/A	12	0.254328	0.837314	0.026434	0.283014	1.57784
ENSG00000150768	1737	DLAT	dihydrolipoamide S-acetyltransferase	20	0.252302	0.91235	0.0264605	0.283149	1.5774
ENSG00000145014	93109	TMEM44	transmembrane protein 44	20	0.181645	0.754986	0.0264887	0.283156	1.57694
ENSG00000135960	10913	EDAR	ectodysplasin A receptor	17	-1.55138	-4.11754	0.0264827	0.283156	1.57704
ENSG00000228474	100128731	OST4	oligosaccharyltransferase complex subunit 4, non-catalytic	10	0.367755	1.11111	0.0265232	0.283375	1.57637
ENSG00000105819	9512	PMPCB	peptidase, mitochondrial processing beta subunit	13	-1.28685	-3.37366	0.0265435	0.283404	1.57604
ENSG00000173557	339778	C2orf70	chromosome 2 open reading frame 70	20	0.242268	1.00696	0.0265535	0.283404	1.57588
ENSG00000240563	54596	L1TD1	LINE1 type transposase domain containing 1	20	0.23306	0.968686	0.02659	0.283645	1.57528
ENSG00000108375	54894	RNF43	ring finger protein 43	18	-0.955654	-2.72009	0.026634	0.283869	1.57456
ENSG00000162039	254528	MEIOB	meiosis specific with OB domains	20	-0.426409	-1.3688	0.0266387	0.283869	1.57449
ENSG00000176256	127540	HMGB4	high mobility group box 4	16	-0.761729	-2.18739	0.0266725	0.284047	1.57394
ENSG00000186026	342909	ZNF284	zinc finger protein 284	18	0.268357	0.842133	0.0266832	0.284047	1.57376
ENSG00000122642	11328	FKBP9	FK506 binding protein 9	17	-0.522772	-1.36264	0.0267005	0.284084	1.57348
ENSG00000166181	8539	API5	apoptosis inhibitor 5	14	-1.09155	-3.10882	0.0267304	0.284105	1.573
ENSG00000130881	4037	LRP3	LDL receptor related protein 3	20	0.3031	1.1337	0.0267201	0.284105	1.57316
ENSG00000126759	5199	CFP	complement factor properdin	18	0.38629	1.13809	0.0267885	0.284151	1.57205
ENSG00000165716	138311	FAM69B	family with sequence similarity 69 member B	20	0.250855	1.01887	0.0267914	0.284151	1.572
ENSG00000169484	122740	OR4K14	olfactory receptor family 4 subfamily K member 14	20	-0.385364	-1.27932	0.0268159	0.284151	1.57161
ENSG00000153902	163175	LGI4	leucine rich repeat LGI family member 4	20	0.207229	0.861324	0.0267547	0.284151	1.5726
ENSG00000070366	23293	SMG6	SMG6, nonsense mediated mRNA decay factor	20	-0.430294	-1.27551	0.026818	0.284151	1.57157
ENSG00000205726	6453	ITSN1	intersectin 1	20	0.270876	0.971852	0.0267812	0.284151	1.57217
ENSG00000112339	10767	HBS1L	HBS1 like translational GTPase	18	0.255264	0.767202	0.0268337	0.284171	1.57132
ENSG00000204001	138307	LCN8	lipocalin 8	20	-0.5195	-1.52737	0.0268875	0.284593	1.57045
ENSG00000135870	149041	RC3H1	ring finger and CCCH-type domains 1	17	-0.945228	-2.79266	0.0269066	0.284647	1.57014
ENSG00000089063	29058	TMEM230	transmembrane protein 230	20	-0.367434	-1.10328	0.0269408	0.284816	1.56959
ENSG00000143816	7483	WNT9A	Wnt family member 9A	18	-1.35311	-3.73482	0.0269503	0.284816	1.56944
ENSG00000161939	100529209	RNASEK-C17orf49	RNASEK-C17orf49 readthrough	18	-0.86251	-2.29149	0.0269654	0.284829	1.56919
ENSG00000134042	83876	MRO	maestro	20	-0.398767	-1.19076	0.0270497	0.285029	1.56784
ENSG00000161298	84911	ZNF382	zinc finger protein 382	20	0.302964	1.14007	0.0270518	0.285029	1.5678
ENSG00000136522	57129	MRPL47	mitochondrial ribosomal protein L47	16	-1.67455	-4.64877	0.0271237	0.285029	1.56665
ENSG00000131368	64432	MRPS25	mitochondrial ribosomal protein S25	17	-0.512802	-1.3192	0.0271207	0.285029	1.5667
ENSG00000170190	9121	SLC16A5	solute carrier family 16 member 5	19	-0.437359	-1.31067	0.027088	0.285029	1.56722
ENSG00000175779	400359	C15orf53	chromosome 15 open reading frame 53	20	0.257014	1.00085	0.0271136	0.285029	1.56681
ENSG00000100024	51733	UPB1	beta-ureidopropionase 1	19	-1.18581	-3.34969	0.0270141	0.285029	1.56841
ENSG00000145335	6622	SNCA	synuclein alpha	19	-1.20872	-3.36084	0.0270204	0.285029	1.56831
ENSG00000076201	25930	PTPN23	protein tyrosine phosphatase, non-receptor type 23	14	-1.16538	-3.01629	0.0271176	0.285029	1.56675
ENSG00000154734	9510	ADAMTS1	ADAM metallopeptidase with thrombospondin type 1 motif 1	19	0.180688	0.686935	0.0270986	0.285029	1.56705
ENSG00000198478	83699	SH3BGRL2	SH3 domain binding glutamate rich protein like 2	18	0.319503	1.13282	0.0271434	0.285089	1.56634
ENSG00000187581	341947	COX8C	cytochrome c oxidase subunit 8C	20	0.357541	1.32781	0.0271673	0.285193	1.56595
ENSG00000269964	101928601	MEI4	meiotic double-stranded break formation protein 4	20	0.264439	1.09911	0.0272459	0.285433	1.5647
ENSG00000137288	84300	UQCC2	ubiquinol-cytochrome c reductase complex assembly factor 2	19	0.318303	1.06681	0.0272406	0.285433	1.56478
ENSG00000125352	7737	RNF113A	ring finger protein 113A	15	-1.50939	-4.12569	0.027206	0.285433	1.56533
ENSG00000132388	7326	UBE2G1	ubiquitin conjugating enzyme E2 G1	20	0.216392	0.756434	0.027221	0.285433	1.5651
ENSG00000137955	5876	RABGGTB	Rab geranylgeranyltransferase beta subunit	20	-0.374296	-1.11682	0.0272645	0.285482	1.5644
ENSG00000022277	51507	RTFDC1	replication termination factor 2 domain containing 1	18	-0.428816	-1.29373	0.0273136	0.285825	1.56362
ENSG00000196433	438	ASMT	acetylserotonin O-methyltransferase	18	-1.03728	-2.92674	0.0273333	0.285825	1.56331
ENSG00000186766	399823	FOXI2	forkhead box I2	20	-0.988158	-2.96246	0.0273392	0.285825	1.56321
ENSG00000176715	197322	ACSF3	acyl-CoA synthetase family member 3	20	-0.800387	-2.33145	0.0273704	0.286005	1.56272
ENSG00000153922	1105	CHD1	chromodomain helicase DNA binding protein 1	20	-0.631707	-2.06374	0.027462	0.286325	1.56127
ENSG00000248712	283152	CCDC153	coiled-coil domain containing 153	19	-0.757426	-2.48951	0.0274431	0.286325	1.56157
ENSG00000131043	25980	AAR2	AAR2 splicing factor homolog	20	-0.573339	-1.67683	0.0274474	0.286325	1.5615
ENSG00000014919	1355	COX15	COX15, cytochrome c oxidase assembly homolog	19	-0.681292	-1.98993	0.0274709	0.286325	1.56113
ENSG00000140993	91151	TIGD7	tigger transposable element derived 7	20	-0.949515	-2.94682	0.0274704	0.286325	1.56114
ENSG00000049249	3604	TNFRSF9	TNF receptor superfamily member 9	19	-1.23628	-3.49451	0.0275159	0.286537	1.56042
ENSG00000162139	10825	NEU3	neuraminidase 3	17	-1.50939	-4.12725	0.0275193	0.286537	1.56036
ENSG00000173261	153770	PLAC8L1	PLAC8 like 1	18	0.36754	1.07655	0.0275552	0.286656	1.5598
ENSG00000145715	5921	RASA1	RAS p21 protein activator 1	19	-0.994827	-3.00976	0.0275588	0.286656	1.55974
ENSG00000150337	2209	FCGR1A	Fc fragment of IgG receptor Ia	19	-1.38856	-3.85711	0.0275889	0.286823	1.55927
ENSG00000108848	51747	LUC7L3	LUC7 like 3 pre-mRNA splicing factor	17	-1.70814	-4.46368	0.0276101	0.286898	1.55893
ENSG00000129007	91860	CALML4	calmodulin like 4	14	0.351733	1.13645	0.0276423	0.286941	1.55843
ENSG00000100216	56993	TOMM22	translocase of outer mitochondrial membrane 22	20	0.410547	1.24053	0.0276293	0.286941	1.55863
ENSG00000211727	28592	TRBV7-6	T cell receptor beta variable 7-6	19	-0.321365	-1.05861	0.0276684	0.287067	1.55802
ENSG00000131061	84905	ZNF341	zinc finger protein 341	18	-0.406091	-1.32631	0.0278454	0.287661	1.55525
ENSG00000012963	55148	UBR7	ubiquitin protein ligase E3 component n-recognin 7 (putative)	20	-0.808296	-2.60743	0.0278122	0.287661	1.55576
ENSG00000013288	23324	MAN2B2	mannosidase alpha class 2B member 2	17	-0.176194	-0.491823	0.0278404	0.287661	1.55532
ENSG00000183570	54039	PCBP3	poly(rC) binding protein 3	20	0.223808	0.795408	0.0278185	0.287661	1.55567
ENSG00000174792	152816	C4orf26	chromosome 4 open reading frame 26	20	0.194259	0.807416	0.0278523	0.287661	1.55514
ENSG00000105438	10945	KDELR1	KDEL endoplasmic reticulum protein retention receptor 1	17	-0.521196	-1.49896	0.0277695	0.287661	1.55643
ENSG00000074181	4854	NOTCH3	notch 3	17	0.388696	1.17588	0.027845	0.287661	1.55525
ENSG00000117983	727897	MUC5B	mucin 5B, oligomeric mucus/gel-forming	20	0.232154	0.937613	0.0277595	0.287661	1.55659
ENSG00000204947	155054	ZNF425	zinc finger protein 425	18	-0.704798	-1.9592	0.0278165	0.287661	1.5557
ENSG00000204923	554251	FBXO48	F-box protein 48	17	-0.995065	-2.73706	0.0278954	0.287962	1.55447
ENSG00000104731	54758	KLHDC4	kelch domain containing 4	19	-0.664527	-1.93546	0.0279627	0.288365	1.55342
ENSG00000184613	4753	NELL2	neural EGFL like 2	20	-1.21225	-3.67657	0.0279537	0.288365	1.55356
ENSG00000124882	2069	EREG	epiregulin	20	-1.17497	-3.38048	0.0280067	0.288638	1.55274
ENSG00000102904	55815	TSNAXIP1	translin associated factor X interacting protein 1	20	-0.872336	-2.69379	0.0280173	0.288638	1.55257
ENSG00000112742	7272	TTK	TTK protein kinase	19	-0.640944	-1.88685	0.0280671	0.289005	1.5518
ENSG00000205867	440021	KRTAP5-2	keratin associated protein 5-2	18	0.267698	0.998389	0.0281157	0.28936	1.55105
ENSG00000273003	N/A	RP11-399J13.3	N/A	17	-1.26227	-3.60946	0.0282134	0.290219	1.54954
ENSG00000198160	57708	MIER1	MIER1 transcriptional regulator	19	0.208564	0.823039	0.0282705	0.290661	1.54867
ENSG00000158717	115992	RNF166	ring finger protein 166	20	-0.710374	-2.12242	0.028365	0.291384	1.54722
ENSG00000126545	1446	CSN1S1	casein alpha s1	20	0.145279	0.603836	0.0283693	0.291384	1.54715
ENSG00000180198	1104	RCC1	regulator of chromosome condensation 1	9	-1.78626	-4.43081	0.0284096	0.291651	1.54653
ENSG00000117174	54680	ZNHIT6	zinc finger HIT-type containing 6	18	-1.49445	-4.15744	0.0284585	0.291714	1.54579
ENSG00000136244	3569	IL6	interleukin 6	20	-0.979261	-2.98123	0.0284509	0.291714	1.5459
ENSG00000082512	7188	TRAF5	TNF receptor associated factor 5	20	-0.432612	-1.36537	0.0284552	0.291714	1.54584
ENSG00000142961	148932	MOB3C	MOB kinase activator 3C	18	-0.517808	-1.51619	0.0284744	0.29173	1.54555
ENSG00000139722	79720	VPS37B	VPS37B, ESCRT-I subunit	18	-1.24853	-3.49723	0.0285811	0.292678	1.54392
ENSG00000189266	55629	PNRC2	proline rich nuclear receptor coactivator 2	15	-1.08811	-2.98766	0.0286076	0.292802	1.54352
[truncated: 18,461 more rows]
